# Supplementary material for: Investigation of the Pathogenic Mechanism of Ciprofloxacin in Aortic Aneurysm and Dissection by an Integrated Proteomics and Network Pharmacology Strategy
Source: J Clin Med. 2023 Feb 6;12(4):1270. doi: 10.3390/jcm12041270 (PMC9967027; doi:10.3390/jcm12041270)
Supplement: Supplementary file 1 [file jcm-12-01270-s001.zip]

Archive with 5 entries (5 files):
- Figure S1.tif
- Supplementary Table S1. Proteins identified from human aortic vascular smooth muscle cells.xlsx
- Supplementary Table S2. Differentially expressed proteins after ciprofloxacin stimulation.xlsx
- Supplementary Table S3. AAD-related genes based on CTD database.xlsx
- Supplementary Table S4. The predicted targets of CIP based on PharmMapper and Swiss Target Prediction..xlsx
