# Supplementary material for: Investigation of the Pathogenic Mechanism of Ciprofloxacin in Aortic Aneurysm and Dissection by an Integrated Proteomics and Network Pharmacology Strategy
Source: J Clin Med. 2023 Feb 6;12(4):1270. doi: 10.3390/jcm12041270 (PMC9967027; doi:10.3390/jcm12041270)
Supplement: Supplementary file 1 [file jcm-12-01270-s001.zip › Supplementary Table S1. Proteins identified from human aortic vascular smooth muscle cells.xlsx]

## Sheet: Sheet1
PG.ProteinAccessions	Gene Symbol	PG.ProteinDescriptions	Con.1	Con.2	Con.3	CIP1	CIP2	CIP3
Q96I99	SUCLG2	Succinate--CoA ligase [GDP-forming] subunit beta, mitochondrial	61693	60876.6	61029.1	112914	112503	113072
Q9H425	C1orf198	Uncharacterized protein C1orf198	893823	937585	886346	30711.3	32464.2	32884.3
Q9P0P0	RNF181	E3 ubiquitin-protein ligase RNF181	115722	112914	116177	33958.9	34908.7	34638.8
Q13442	PDAP1	28 kDa heat- and acid-stable phosphoprotein	1.03141e+06	1.03684e+06	1.11363e+06	94364.7	93720.7	94961.2
Q8NI22	MCFD2	Multiple coagulation factor deficiency protein 2	582537	560521	585675	122435	124317	126619
Q96IZ0	PAWR	PRKC apoptosis WT1 regulator protein	933933	940984	997709	107904	105914	111039
Q9H910	JPT2	Jupiter microtubule associated homolog 2	684073	771240	760928	26324	25555.7	25098.6
P67936	TPM4	Tropomyosin alpha-4 chain	1.33546e+08	1.42051e+08	1.42849e+08	1.24124e+07	1.14994e+07	1.15231e+07
P10809	HSPD1	60 kDa heat shock protein, mitochondrial	662307	679037	658608	1.65799e+06	1.60403e+06	1.66128e+06
Q9NQP4	PFDN4	Prefoldin subunit 4	353184	334334	348585	120936	119460	118685
Q9BRT3	MIEN1	Migration and invasion enhancer 1	291974	297329	320557	50700.8	49203.4	51602.4
P09382	LGALS1	Galectin-1	1.05078e+07	1.05291e+07	1.05948e+07	2.51023e+06	2.73195e+06	2.65697e+06
P16949	STMN1	Stathmin	1.51899e+06	1.57063e+06	1.72565e+06	153717	148860	143508
Q9NYF8	BCLAF1	Bcl-2-associated transcription factor 1	47352.4	48565.7	47576.4	19923.5	20877	20528.2
P43304	GPD2	Glycerol-3-phosphate dehydrogenase, mitochondrial	830275	849821	880650	93753.2	84855.5	96126.1
P49458	SRP9	Signal recognition particle 9 kDa protein	394299	375366	379174	99759	100431	106269
Q13838	DDX39B	Spliceosome RNA helicase DDX39B	145581	152118	150573	491363	464034	468559
P05141	SLC25A5	ADP/ATP translocase 2	165538	161274	162369	349182	339730	335529
Q96CT7	CCDC124	Coiled-coil domain-containing protein 124	458102	443625	482915	56445.1	57816.8	62684.5
Q7L0Y3	TRMT10C	tRNA methyltransferase 10 homolog C	19986.8	20198.5	20775	53622.8	54120.2	56487.3
O95999	BCL10	B-cell lymphoma/leukemia 10	146719	152138	156858	39723.6	41607.3	42409.5
P42858	HTT	Huntingtin	63787.1	61862.9	60855.5	13310.3	12438.7	11961.9
P49750	YLPM1	YLP motif-containing protein 1	5941.65	5762.13	6418.28	28557.3	28181.9	29162.2
Q0ZGT2	NEXN	Nexilin	391114	433791	414991	70577.5	72351.2	66610.4
O94826	TOMM70	Mitochondrial import receptor subunit TOM70	30806.1	31099.4	30309.4	75206.5	71744	76081.1
O14737	PDCD5	Programmed cell death protein 5	911808	794281	934030	83571.9	83346.3	86504
Q9Y3L5	RAP2C	Ras-related protein Rap-2c	6724.17	6641.5	6940.06	23515.1	23948.4	25550.8
Q7L2E3	DHX30	ATP-dependent RNA helicase DHX30	8853.71	8826.08	9564.23	38017.9	37593.6	35893.4
Q9H098	FAM107B	Protein FAM107B	153400	150737	137357	14077	12579.5	12250.3
Q9Y3X0	CCDC9	Coiled-coil domain-containing protein 9	153342	124529	136212	5754.4	4977.65	5390.94
P23588	EIF4B	Eukaryotic translation initiation factor 4B	147969	156238	140431	25059.5	27291.8	26102.1
O60869	EDF1	Endothelial differentiation-related factor 1	1.05801e+06	969036	1.05104e+06	217523	227504	211054
P15924	DSP	Desmoplakin	120893	119135	128755	35215.4	33140.1	34303.1
P52756	RBM5	RNA-binding protein 5	83851.7	81934.2	79827.3	21222.3	22535.6	23254.6
Q9HBH5	RDH14	Retinol dehydrogenase 14	5345.5	5410.16	5748.98	18876.3	18076.4	17830.9
O43852	CALU	Calumenin	1.12501e+07	1.02631e+07	1.13355e+07	2.24982e+06	2.36799e+06	2.22779e+06
Q9BRP8	PYM1	Partner of Y14 and mago	398931	416709	462313	67761.1	67957.7	68278.8
P12236	SLC25A6	ADP/ATP translocase 3	350683	346633	351604	661155	645908	629323
Q32MZ4	LRRFIP1	Leucine-rich repeat flightless-interacting protein 1	238180	231166	251497	59530.4	64246.5	61890.1
Q9UK76	JPT1	Jupiter microtubule associated homolog 1	1.34286e+06	1.25416e+06	1.47659e+06	68936.5	79640.2	81396
Q9C005	DPY30	Protein dpy-30 homolog	637197	609164	695437	36301.7	33168.8	29320.9
O75955	FLOT1	Flotillin-1	58412.5	60680.3	60415.9	123568	118465	122938
P06454	PTMA	Prothymosin alpha	1.11603e+07	1.15334e+07	1.23758e+07	685687	771320	855513
P55285	CDH6	Cadherin-6	7520.88	7498.14	7944.99	25511.1	23764.7	25691.4
Q92973	TNPO1	Transportin-1	83604.9	80278.7	85835.1	180534	177109	180025
O43399	TPD52L2	Tumor protein D54	1.11446e+06	1.20527e+06	1.19611e+06	217481	217976	242756
P55145	MANF	Mesencephalic astrocyte-derived neurotrophic factor	266111	277222	270041	86228.1	85053.3	78470.9
Q8IVM0	CCDC50	Coiled-coil domain-containing protein 50	331564	335378	389650	32185.7	31525.7	35628.4
P09493	TPM1	Tropomyosin alpha-1 chain	6.03655e+07	7.4246e+07	5.89059e+07	3.27411e+06	2.87987e+06	2.95993e+06
Q969G5	CAVIN3	Caveolae-associated protein 3	246085	265590	248480	99321.6	100879	102045
Q15019	SEPTIN2	Septin-2	176580	176093	167932	314408	314720	314491
Q9BRK5	SDF4	45 kDa calcium-binding protein	206412	214074	219708	73702.7	76288.1	70473.3
Q16270	IGFBP7	Insulin-like growth factor-binding protein 7	372084	389604	419343	103885	101739	105752
P61604	HSPE1	10 kDa heat shock protein, mitochondrial	1.06346e+06	1.04745e+06	1.15523e+06	251842	271970	250976
P14314	PRKCSH	Glucosidase 2 subunit beta	1.27732e+06	1.25304e+06	1.17115e+06	347326	337795	366494
Q9NZZ3	CHMP5	Charged multivesicular body protein 5	344463	318060	379521	54909.2	56599	56250.2
Q92626	PXDN	Peroxidasin homolog	34364	37756.6	34511.3	106775	105154	107302
O00425	IGF2BP3	Insulin-like growth factor 2 mRNA-binding protein 3	44977.6	44603.8	43585.2	101937	106175	98448.4
Q9Y6H1	CHCHD2	Coiled-coil-helix-coiled-coil-helix domain-containing protein 2	311579	299314	307801	73708.8	71066.9	64287.5
Q9Y673	ALG5	Dolichyl-phosphate beta-glucosyltransferase	144879	153529	142293	32318.4	36231.6	35351.2
P51858	HDGF	Hepatoma-derived growth factor	935274	892591	984608	241349	252499	263226
Q9Y2V2	CARHSP1	Calcium-regulated heat-stable protein 1	465448	467495	508131	82675.4	91135.2	94247.1
Q14644	RASA3	Ras GTPase-activating protein 3	4802.43	4599.83	4639.49	24151.9	25972.4	28507.6
Q9H1J7	WNT5B	Protein Wnt-5b	17693	16517.6	19014	73884.8	73983.7	72212
Q96FH0	BORCS8	BLOC-1-related complex subunit 8	40384.4	37245.8	38230.3	14134.3	14716.3	13894
Q9UKY7	CDV3	Protein CDV3 homolog	1.62091e+06	1.47341e+06	1.94371e+06	83132.8	85513.2	92404.8
P39656	DDOST	Dolichyl-diphosphooligosaccharide--protein glycosyltransferase 48 kDa subunit	141827	144620	136538	275209	286193	281800
P61812	TGFB2	Transforming growth factor beta-2 proprotein	34464.2	37597.5	35762.7	15207.3	15180.4	15313
P09234	SNRPC	U1 small nuclear ribonucleoprotein C	65990	65084.7	66193.4	110878	115535	116641
O14976	GAK	Cyclin-G-associated kinase	70444.7	68799.7	66782.9	23176.1	22084.7	24353.3
Q9UHV9	PFDN2	Prefoldin subunit 2	539263	524553	578806	91984.9	92435.5	104843
P35241	RDX	Radixin	538516	535126	574079	1.36308e+06	1.32016e+06	1.39125e+06
Q13228	SELENBP1	Methanethiol oxidase	344743	332427	411967	15798.5	14321.3	12363.4
Q05682	CALD1	Caldesmon	2.09206e+07	2.08878e+07	2.48505e+07	2.95079e+06	3.07648e+06	3.12272e+06
P05387	RPLP2	60S acidic ribosomal protein P2	6.31648e+06	5.81775e+06	6.46716e+06	1.84302e+06	1.93118e+06	1.93673e+06
Q9UBX3	SLC25A10	Mitochondrial dicarboxylate carrier	4398.07	4272.87	4164.02	17706.9	15847.5	17936.6
Q8TEQ6	GEMIN5	Gem-associated protein 5	2958.63	2846.69	3219.92	27153.3	28152.6	23496.7
O14745	SLC9A3R1	Na(+)/H(+) exchange regulatory cofactor NHE-RF1	329843	353988	337877	40969.4	43215.8	35102.6
P27824	CANX	Calnexin	467958	445511	474760	1.13787e+06	1.10982e+06	1.0678e+06
Q9UBY9	HSPB7	Heat shock protein beta-7	317272	348573	303213	75407	72105.4	70386.9
Q9HD15	SRA1	Steroid receptor RNA activator 1	101735	101463	109881	6311.91	4663.8	5446.41
P41091	EIF2S3	Eukaryotic translation initiation factor 2 subunit 3	151913	153733	153289	253327	262715	267756
P24844	MYL9	Myosin regulatory light polypeptide 9	9.34984e+06	9.53202e+06	1.04604e+07	798515	847615	1.00286e+06
E9PAV3;Q13765	NACA	Nascent polypeptide-associated complex subunit alpha, muscle-specific form;Nascent polypeptide-associated complex subunit alpha	2.08851e+06	2.10184e+06	2.29036e+06	712248	677711	723513
P18065	IGFBP2	Insulin-like growth factor-binding protein 2	71754.4	83359.6	85647.9	10405.4	9842.23	11094.7
O15226	NKRF	NF-kappa-B-repressing factor	13529	13853.1	13592.1	8009.3	8288.3	8409.53
Q96KP4	CNDP2	Cytosolic non-specific dipeptidase	58562.1	61653.7	63677.7	133911	133016	135697
Q15365	PCBP1	Poly(rC)-binding protein 1	244245	226989	249075	673155	654884	638351
P30044	PRDX5	Peroxiredoxin-5, mitochondrial	1.27924e+06	1.31053e+06	1.37395e+06	430624	440093	398624
Q9Y608	LRRFIP2	Leucine-rich repeat flightless-interacting protein 2	186878	216413	222391	30469.1	32826.7	29823
P61225	RAP2B	Ras-related protein Rap-2b	12591.1	12621.6	13844.1	81273.6	71394.7	84031.9
Q13243	SRSF5	Serine/arginine-rich splicing factor 5	170561	162084	168382	69491.6	73409	74962.4
P49915	GMPS	GMP synthase [glutamine-hydrolyzing]	65567.4	63445.5	63877.5	106534	107640	111647
Q9UJY1	HSPB8	Heat shock protein beta-8	636186	638731	741075	29391.9	31924.4	23361.1
Q00839	HNRNPU	Heterogeneous nuclear ribonucleoprotein U	378614	414511	390840	940312	925402	906898
P51149	RAB7A	Ras-related protein Rab-7a	121171	109235	114445	304451	296592	292825
P60660	MYL6	Myosin light polypeptide 6	3.03541e+07	2.9062e+07	3.4889e+07	4.66718e+06	5.14932e+06	4.99956e+06
P78406	RAE1	mRNA export factor	9054.71	9563.78	9820.74	23369.5	23560	22232.6
O60936	NOL3	Nucleolar protein 3	162578	142175	168508	30988.4	31911.1	32714.4
Q86WB0	ZC3HC1	Nuclear-interacting partner of ALK	2948.34	3036.35	3344.97	15891	16602.7	14524.3
Q68CZ2	TNS3	Tensin-3	7833.64	7375.38	8657.46	32687.7	33935.3	32672.5
P49768	PSEN1	Presenilin-1	7365.17	7158.09	6518.84	34211.4	36732.8	39645
Q9H089	LSG1	Large subunit GTPase 1 homolog	6060.36	5538.01	6970.44	46074.8	44627.3	46704
Q8WX93	PALLD	Palladin	416230	425435	443529	177972	175608	164299
O43660	PLRG1	Pleiotropic regulator 1	5315.72	4949.61	5933.99	26077.5	25335.1	25777.2
Q96II8	LRCH3	Leucine-rich repeat and calponin homology domain-containing protein 3	31915.9	31887.2	32190.3	14381.6	15504.7	15559
P19623	SRM	Spermidine synthase	168382	168978	177109	297034	302826	308583
Q96EY5	MVB12A	Multivesicular body subunit 12A	6970.76	6300.27	7648.81	37880.3	40592.9	38616.8
P42574	CASP3	Caspase-3	126903	122662	121974	51597	51479.1	47265.5
Q9UMX5	NENF	Neudesin	290367	296397	345068	56859.4	60405.4	60183.5
Q9NSE4	IARS2	Isoleucine--tRNA ligase, mitochondrial	21576.9	23094.8	23251.4	69845.5	63145.4	66590.1
P29536	LMOD1	Leiomodin-1	230644	233700	271697	52367	51847.3	49869.8
P04843	RPN1	Dolichyl-diphosphooligosaccharide--protein glycosyltransferase subunit 1	510171	491084	514275	779014	788477	796172
P11498	PC	Pyruvate carboxylase, mitochondrial	6528.87	6078.82	7060.04	28159	26276.2	26138
Q9NVE7	PANK4	Pantothenate kinase 4	5510.59	5406.76	4572.25	30068.6	29202.8	31401.2
O43464	HTRA2	Serine protease HTRA2, mitochondrial	4420.52	4215.62	4775.39	19714.4	18384.1	17442.4
Q96D15	RCN3	Reticulocalbin-3	2.16291e+06	1.80792e+06	2.04118e+06	447299	450854	456533
Q8WUK0	PTPMT1	Phosphatidylglycerophosphatase and protein-tyrosine phosphatase 1	198272	232138	211619	13613	12912	17053.1
P36873	PPP1CC	Serine/threonine-protein phosphatase PP1-gamma catalytic subunit	150197	150799	154327	254728	241424	247826
Q14764	MVP	Major vault protein	445810	440841	432509	749340	793384	791039
Q16718	NDUFA5	NADH dehydrogenase [ubiquinone] 1 alpha subcomplex subunit 5	227004	200318	235106	45386.3	44502.5	40799.4
P29279	CCN2	Connective tissue growth factor	753527	770316	915887	147919	147153	146314
Q4KMQ2	ANO6	Anoctamin-6	12016.3	13780.1	12129.6	52364.4	48568.7	52451.3
P07602	PSAP	Prosaposin	1.3644e+06	1.44036e+06	1.46903e+06	168695	156643	129236
P31948	STIP1	Stress-induced-phosphoprotein 1	2.62621e+06	2.70622e+06	2.22895e+06	296273	242615	267879
P60903	S100A10	Protein S100-A10	2.50856e+06	2.46962e+06	2.86575e+06	429459	427146	367812
Q8WZA0	LZIC	Protein LZIC	118288	120911	127409	41125.9	40525.4	45055.3
Q9C0C9	UBE2O	(E3-independent) E2 ubiquitin-conjugating enzyme	6576.94	7342.57	7598.77	29441.2	30076.5	27322.8
O75821	EIF3G	Eukaryotic translation initiation factor 3 subunit G	245197	279983	266089	79274.5	84993.8	83038.3
P0DP23;P0DP24;P0DP25	CALM1	Calmodulin-1;Calmodulin-2;Calmodulin-3	1.70931e+07	1.73828e+07	2.09184e+07	2.15813e+06	2.12666e+06	1.83496e+06
P31946	YWHAB	14-3-3 protein beta/alpha	1.63897e+06	1.7125e+06	1.7106e+06	428593	370027	436475
Q13620	CUL4B	Cullin-4B	83324.3	84927.3	85895.8	192260	187491	207793
Q15056	EIF4H	Eukaryotic translation initiation factor 4H	1.13888e+06	1.17635e+06	1.36409e+06	281620	284976	274191
O75410	TACC1	Transforming acidic coiled-coil-containing protein 1	72405.9	72539.5	81787.9	23560.9	25071.3	24395.2
Q9Y4I1	MYO5A	Unconventional myosin-Va	19034	18488.5	18316.8	33868.1	31718.8	32661.2
Q96JY6	PDLIM2	PDZ and LIM domain protein 2	324248	319038	390074	58795.2	62195.8	62901.6
Q01658	DR1	Protein Dr1	822861	728298	936448	121113	114134	123331
P02768	ALB	Serum albumin	3.59425e+06	3.81465e+06	4.00661e+06	1.46899e+06	1.37899e+06	1.35896e+06
Q6ZMP0	THSD4	Thrombospondin type-1 domain-containing protein 4	8089.57	7718.45	7997.87	14412.2	14812.1	15471.4
P55265	ADAR	Double-stranded RNA-specific adenosine deaminase	44666	45123.5	47760.8	84607.6	83151.2	86948.3
Q9NQ92	COPRS	Coordinator of PRMT5 and differentiation stimulator	218701	197627	244015	45965.7	47567.9	46708.9
Q9NWM3	CUEDC1	CUE domain-containing protein 1	40672	38441.6	36592.7	13989.9	14787.6	15168
P40855	PEX19	Peroxisomal biogenesis factor 19	65942.5	64336.1	73351.6	13148.2	13167.5	11146.2
Q5H9R7	PPP6R3	Serine/threonine-protein phosphatase 6 regulatory subunit 3	34301.9	33128.1	32653	52158.3	53312.6	51355.5
Q99798	ACO2	Aconitate hydratase, mitochondrial	54310	61150.2	60951.3	153824	153642	152915
Q9H9Q4	NHEJ1	Non-homologous end-joining factor 1	1908.6	1712.64	2121.14	11349.2	10532.1	10141.8
O14966	RAB29	Ras-related protein Rab-7L1	5407.21	6108.62	5173.48	21179.3	20623.9	19783.8
P52272	HNRNPM	Heterogeneous nuclear ribonucleoprotein M	133359	127601	141523	430627	398199	451692
Q96KA5	CLPTM1L	Cleft lip and palate transmembrane protein 1-like protein	4703.62	4263.67	5437.04	57187.4	46457.4	57373.2
Q9UHR5	SAP30BP	SAP30-binding protein	75226.8	71601.4	84867.8	21664	22515.8	22147.3
P25398	RPS12	40S ribosomal protein S12	814757	808165	868689	254788	254481	288390
P47895	ALDH1A3	Aldehyde dehydrogenase family 1 member A3	35108.7	33414.8	40366.2	141801	147003	143934
Q969S3	ZNF622	Zinc finger protein 622	8814.97	8421.03	9456.63	23365.6	25097	23378.9
P27487	DPP4	Dipeptidyl peptidase 4	20233.4	18869.3	21641.9	53847.1	54379.7	52641.8
Q8IXH7	NELFCD	Negative elongation factor C/D	10122.4	9540.09	10887.9	33428.9	33519.7	30601.2
Q9UEE9	CFDP1	Craniofacial development protein 1	135007	135021	168382	24412.3	23189.6	24269.4
P07355	ANXA2	Annexin A2	4.15501e+06	4.03347e+06	4.45622e+06	9.35055e+06	9.31717e+06	9.82115e+06
Q8NFV4	ABHD11	Protein ABHD11	2103.55	1794.92	2296.26	11633	12253.8	12290.5
P50452	SERPINB8	Serpin B8	30490.5	33349.8	34972.2	86806.8	87309.4	89520.5
Q969G3	SMARCE1	SWI/SNF-related matrix-associated actin-dependent regulator of chromatin subfamily E member 1	83849.2	81188.6	93417.2	27976.7	25945.2	27631.2
P67775	PPP2CA	Serine/threonine-protein phosphatase 2A catalytic subunit alpha isoform	143771	135746	154788	361333	355645	360895
Q03154	ACY1	Aminoacylase-1	18860.2	17890.9	20813	61550.8	63619.4	67225.9
Q53GS9	USP39	U4/U6.U5 tri-snRNP-associated protein 2	6457.68	7153.66	6337.68	30199.8	29093.3	34743.4
Q9BTW9	TBCD	Tubulin-specific chaperone D	151938	127061	151112	27465.3	24600.2	23626.9
O15511	ARPC5	Actin-related protein 2/3 complex subunit 5	743416	677293	787221	195934	176904	171150
P46109	CRKL	Crk-like protein	209892	212192	232255	93061.7	97921	95431.6
Q6PKG0	LARP1	La-related protein 1	72972.7	76214.6	75016	55232.9	54800.8	54511
Q9Y2B0	CNPY2	Protein canopy homolog 2	893018	961935	1.08799e+06	222619	223247	203959
Q15102	PAFAH1B3	Platelet-activating factor acetylhydrolase IB subunit gamma	27864.5	29087.3	28438	43287.4	43492.8	45249.7
Q15599	SLC9A3R2	Na(+)/H(+) exchange regulatory cofactor NHE-RF2	180913	188893	220045	31452.8	33571.3	27999.2
B7ZAQ6;P0CG08	GPR89A	Golgi pH regulator A;Golgi pH regulator B	17642.5	16791.2	18857.1	38905.3	39423.3	39955.9
P00441	SOD1	Superoxide dismutase [Cu-Zn]	2.69976e+06	2.64857e+06	3.12447e+06	790502	750514	797873
Q8NC51	SERBP1	Plasminogen activator inhibitor 1 RNA-binding protein	1.5915e+06	1.74161e+06	2.02152e+06	327018	346371	344177
P33897	ABCD1	ATP-binding cassette sub-family D member 1	23060.9	22539.8	24849.2	46049.9	46428.1	46329.1
Q8IWE4	DCUN1D3	DCN1-like protein 3	2678.54	2306.66	3081.94	28637.5	25936	32020.1
Q12841	FSTL1	Follistatin-related protein 1	364735	295582	333392	67299.6	69867.8	74296.2
P20962	PTMS	Parathymosin	6.48295e+06	6.54699e+06	6.62624e+06	492526	343738	334494
P08123	COL1A2	Collagen alpha-2(I) chain	286124	275996	289469	66436.6	66363.9	54592.7
Q9Y312	AAR2	Protein AAR2 homolog	4722.81	4177.68	5421.48	27817	30801	30090.1
P28370	SMARCA1	Probable global transcription activator SNF2L1	6999.19	6425.99	7629.9	27634.1	30827.5	31721.6
Q9NXR1	NDE1	Nuclear distribution protein nudE homolog 1	47412.8	45045.3	46266.2	15248.6	12823.7	13394.7
Q6UN15	FIP1L1	Pre-mRNA 3'-end-processing factor FIP1	76204	90397.8	82115.1	14201.9	13224.9	16235.5
Q13148	TARDBP	TAR DNA-binding protein 43	14693.9	13599.8	14007.7	54667.7	54635.8	46506.3
P56211	ARPP19	cAMP-regulated phosphoprotein 19	242000	234874	190094	10411.9	14926.1	12583.7
Q9NXH8	TOR4A	Torsin-4A	12970.1	12509.1	14363.8	44700.1	51322	48963.9
O60232	ZNRD2	Sjoegren syndrome/scleroderma autoantigen 1	134423	132329	160148	27132	28341.1	24465.8
P49189	ALDH9A1	4-trimethylaminobutyraldehyde dehydrogenase	88133.3	88534.4	98045.9	199890	198951	202691
Q8N9N8	EIF1AD	Probable RNA-binding protein EIF1AD	35022.9	35583	33376.2	6553.95	4993.2	5579.38
Q7Z7L7	ZER1	Protein zer-1 homolog	7158.03	7007.98	7699.37	14894.8	15843.8	15434.8
Q9NV06	DCAF13	DDB1- and CUL4-associated factor 13	12900.2	12797.1	13275.6	9101.13	9256.11	9434.3
P43490	NAMPT	Nicotinamide phosphoribosyltransferase	16355.9	14000.4	14131.4	59306.4	53422.1	59138.9
P24534	EEF1B2	Elongation factor 1-beta	3.21857e+06	3.13006e+06	3.45286e+06	957465	1.05109e+06	1.10875e+06
P13861	PRKAR2A	cAMP-dependent protein kinase type II-alpha regulatory subunit	30886.1	29439.2	32435.8	68056.2	66532.4	71899.3
O95881	TXNDC12	Thioredoxin domain-containing protein 12	370887	353377	423802	73331.2	67985.5	60284.1
P00367	GLUD1	Glutamate dehydrogenase 1, mitochondrial	114869	108801	118688	212617	222697	222527
P42892	ECE1	Endothelin-converting enzyme 1	58689.7	63540.1	56782.5	19634.2	19186.4	17201.2
P21796	VDAC1	Voltage-dependent anion-selective channel protein 1	402715	388579	439371	1.02333e+06	1.04581e+06	1.10654e+06
Q99470	SDF2	Stromal cell-derived factor 2	409914	408113	433749	68966.6	85558.3	86105.6
O43747	AP1G1	AP-1 complex subunit gamma-1	51168.9	49429.3	45372.5	115151	112038	118741
P17987	TCP1	T-complex protein 1 subunit alpha	150250	148934	162244	278223	278149	279173
P56192	MARS1	Methionine--tRNA ligase, cytoplasmic	134550	121856	142690	394157	403031	425884
Q9HAV7	GRPEL1	GrpE protein homolog 1, mitochondrial	157522	166457	173878	69288.6	68803.3	74765.8
P26639	TARS1	Threonine--tRNA ligase, cytoplasmic	102156	94170	104229	218021	211005	224499
Q96C90	PPP1R14B	Protein phosphatase 1 regulatory subunit 14B	260622	286624	324084	65728.9	70576	66021.1
Q14157	UBAP2L	Ubiquitin-associated protein 2-like	355310	330223	353990	141070	131260	147742
Q9UGJ1	TUBGCP4	Gamma-tubulin complex component 4	2928.14	2635.49	3157.23	9964.76	9450.01	10134.6
P05198	EIF2S1	Eukaryotic translation initiation factor 2 subunit 1	93470.9	99488.4	98949.2	194275	209967	193674
Q13242	SRSF9	Serine/arginine-rich splicing factor 9	1.06245e+06	1.02605e+06	1.15964e+06	174487	214972	171114
P31943	HNRNPH1	Heterogeneous nuclear ribonucleoprotein H	274600	258164	281277	494531	511495	491642
P29083	GTF2E1	General transcription factor IIE subunit 1	11563.6	10744.6	12604	37499.4	40001.9	42275.1
P26640	VARS1	Valine--tRNA ligase	85678.2	90946.5	91002.6	164973	166203	177187
P20810	CAST	Calpastatin	418814	498934	391263	92841.4	92824.6	89715.5
Q8TCS8	PNPT1	Polyribonucleotide nucleotidyltransferase 1, mitochondrial	9304.77	8508.06	10615.9	45462.5	43514.5	49798.7
P50542	PEX5	Peroxisomal targeting signal 1 receptor	4615.98	4555.39	5644.97	51015.6	38895.9	47427.3
Q9Y5U2	TSSC4	Protein TSSC4	159080	146063	168284	61779.9	59651.9	63522.5
Q14247	CTTN	Src substrate cortactin	1.21511e+06	1.35417e+06	1.58901e+06	262031	270812	269871
Q9Y230	RUVBL2	RuvB-like 2	112190	115172	124459	282901	267024	294225
Q9BY44	EIF2A	Eukaryotic translation initiation factor 2A	52509.8	50856	59017.3	141439	147274	142141
Q7Z4Q2	HEATR3	HEAT repeat-containing protein 3	5275.26	4875.75	5533.38	23198.4	22441.6	27593.5
Q08209	PPP3CA	Serine/threonine-protein phosphatase 2B catalytic subunit alpha isoform	117528	114012	117548	222242	202379	212146
P09543	CNP	2',3'-cyclic-nucleotide 3'-phosphodiesterase	30348.1	34636.6	35255	89042.7	91244.5	90054.5
P62805	H4-16	Histone H4	3.81116e+06	3.54312e+06	3.54322e+06	7.1383e+06	6.91376e+06	6.6802e+06
P04216	THY1	Thy-1 membrane glycoprotein	160396	159660	167938	430827	399606	465777
Q8WUF8	FAM172A	Cotranscriptional regulator FAM172A	4829.16	4579.73	5252.56	12116.9	13083.5	12517.2
P12956	XRCC6	X-ray repair cross-complementing protein 6	171499	178820	185741	405055	408263	371100
P02794	FTH1	Ferritin heavy chain	129580	140865	115760	28359.8	24775.2	23750.2
Q5W0V3	FAM160B1	Protein FAM160B1	9930.25	9804.63	9240.08	18083.7	18643.8	19587
P19525	EIF2AK2	Interferon-induced, double-stranded RNA-activated protein kinase	30562.2	31090.4	33967.3	67027.7	64378.4	65045.4
P41221	WNT5A	Protein Wnt-5a	22212.7	20429.1	23579.7	68419.5	67500.5	76134.9
Q96PD2	DCBLD2	Discoidin, CUB and LCCL domain-containing protein 2	8809.52	8378.67	9982.62	30077.4	31677	28894.8
P62310	LSM3	U6 snRNA-associated Sm-like protein LSm3	701805	716089	825238	237347	247296	251723
P26368	U2AF2	Splicing factor U2AF 65 kDa subunit	61430.6	61552.9	63526.9	109522	101585	108585
P51991	HNRNPA3	Heterogeneous nuclear ribonucleoprotein A3	99495.2	94732.4	84248.9	307908	292821	326651
P46087	NOP2	Probable 28S rRNA (cytosine(4447)-C(5))-methyltransferase	25404.6	27296	30008	79190.5	75472.3	76584.2
P82979	SARNP	SAP domain-containing ribonucleoprotein	306807	310786	298421	74945.3	79509.5	63059.7
Q8WUP2	FBLIM1	Filamin-binding LIM protein 1	129504	124990	158414	20358.6	24186.4	22439.9
O15382	BCAT2	Branched-chain-amino-acid aminotransferase, mitochondrial	5981.4	5238.16	6973.48	38577.2	37674	43114.6
O00567	NOP56	Nucleolar protein 56	41489.3	43407.6	49868.8	140332	138817	143996
P25705	ATP5F1A	ATP synthase subunit alpha, mitochondrial	605107	625569	604373	1.04441e+06	974856	1.04108e+06
P35606	COPB2	Coatomer subunit beta'	189425	191198	202515	337706	329994	320073
Q8N766	EMC1	ER membrane protein complex subunit 1	21427	18987.3	20293.9	81911.6	68348.9	79118.1
Q8TDB6	DTX3L	E3 ubiquitin-protein ligase DTX3L	6490.63	6330.49	7277.18	20413.3	19449.6	21971.7
Q86VP6	CAND1	Cullin-associated NEDD8-dissociated protein 1	180148	165787	178881	357083	369693	390903
Q9NRF8	CTPS2	CTP synthase 2	10737.3	10686.8	9202.95	28291.7	29233	29260.4
O95817	BAG3	BAG family molecular chaperone regulator 3	1.21736e+06	1.11518e+06	1.06558e+06	99227.3	111729	75239.9
Q8N128	FAM177A1	Protein FAM177A1	86548.4	82081.5	99176.5	25237	24688.5	26924.5
P63241	EIF5A	Eukaryotic translation initiation factor 5A-1	1.18511e+06	1.10681e+06	1.05763e+06	518132	498696	533900
Q9P0J1	PDP1	[Pyruvate dehydrogenase [acetyl-transferring]]-phosphatase 1, mitochondrial	4486.33	4216.41	5061.9	31706.5	31080	25044
P50502	ST13	Hsc70-interacting protein	867017	871523	1.00907e+06	315841	311594	330074
Q8NCN5	PDPR	Pyruvate dehydrogenase phosphatase regulatory subunit, mitochondrial	11220.6	10461.9	12000.1	25397.9	26820.3	26575.9
Q9UNH7	SNX6	Sorting nexin-6	26279.5	22573.5	25870.7	65255.9	66778.2	64486.1
P62851	RPS25	40S ribosomal protein S25	1.11777e+06	1.15737e+06	1.01412e+06	109730	81721	72506.4
Q9C0C2	TNKS1BP1	182 kDa tankyrase-1-binding protein	137171	135649	147692	77057.6	75061.2	79000.3
Q969E4	TCEAL3	Transcription elongation factor A protein-like 3	175680	216469	163189	5886.65	3423.3	5349.88
P09496	CLTA	Clathrin light chain A	1.04305e+06	1.19276e+06	909403	71384.8	78708.9	53309.7
Q9UK22	FBXO2	F-box only protein 2	1141.1	1040.62	1241.15	5016.06	5073.73	6059.03
P54852	EMP3	Epithelial membrane protein 3	19090.3	18775.1	20736	37444.1	36072.2	36839.6
Q01082	SPTBN1	Spectrin beta chain, non-erythrocytic 1	169043	158538	170070	299270	285678	305387
P34932	HSPA4	Heat shock 70 kDa protein 4	294680	293081	260776	630279	642573	617599
Q02218	OGDH	2-oxoglutarate dehydrogenase, mitochondrial	20945	25321.4	21769.8	77346.6	72404.4	78239.5
Q99700	ATXN2	Ataxin-2	59883	59000.1	52414.6	220638	234739	194894
O75439	PMPCB	Mitochondrial-processing peptidase subunit beta	13397.7	14359	13282.4	27771.5	28445.6	26043.9
O14763	TNFRSF10B	Tumor necrosis factor receptor superfamily member 10B	33325.5	35254.5	38617.6	87834.5	88097.3	83696.5
Q86X55	CARM1	Histone-arginine methyltransferase CARM1	51316.3	54110.5	51770.4	91009.5	91099.8	85187.8
Q6P2E9	EDC4	Enhancer of mRNA-decapping protein 4	13422.4	10334.2	13256.7	64229.1	62878.5	66153.5
Q86VN1	VPS36	Vacuolar protein-sorting-associated protein 36	14730.9	14820	13310.4	28696.2	28867.5	29920.2
P05120	SERPINB2	Plasminogen activator inhibitor 2	8149.81	7276.68	8723.01	25033.3	27346.1	27953.9
Q96C19	EFHD2	EF-hand domain-containing protein D2	148062	180642	160816	28833.1	34502.4	27912
P06576	ATP5F1B	ATP synthase subunit beta, mitochondrial	581549	549431	596553	1.14956e+06	1.1062e+06	1.21423e+06
Q9HAU4	SMURF2	E3 ubiquitin-protein ligase SMURF2	33879.3	32643.9	33740.7	20761.3	20962.2	22163.7
O43520	ATP8B1	Phospholipid-transporting ATPase IC	14897.4	14397.6	15876.4	26334.9	26202.9	25920.4
P27361	MAPK3	Mitogen-activated protein kinase 3	44768.6	50029.5	47069.3	93079.1	99305.1	95497.8
P50395	GDI2	Rab GDP dissociation inhibitor beta	197929	193009	211613	560708	545663	638789
Q8N1G4	LRRC47	Leucine-rich repeat-containing protein 47	47795.3	46566.7	49437.6	113891	109416	126618
O00139	KIF2A	Kinesin-like protein KIF2A	35115.2	31915.7	37587.6	89724.9	88367.6	93831.8
P42167	TMPO	Lamina-associated polypeptide 2, isoforms beta/gamma	19982.1	17937.2	21749.3	57333.1	56698	58467.2
O00193	SMAP	Small acidic protein	321311	316455	329334	42805.2	47669.9	59818.7
O43795	MYO1B	Unconventional myosin-Ib	86603	83896.3	98029.6	243149	237573	258786
Q9P2R7	SUCLA2	Succinate--CoA ligase [ADP-forming] subunit beta, mitochondrial	31728.7	29389.8	26962.7	78917.1	78234.1	85157.7
Q8NAV1	PRPF38A	Pre-mRNA-splicing factor 38A	14213.6	13416.9	15455.3	33373.1	32305.9	34501.9
P07686	HEXB	Beta-hexosaminidase subunit beta	115509	115804	129786	275171	278346	260176
O60684	KPNA6	Importin subunit alpha-7	28681.4	29028.7	31543	53185.3	52504.7	54271.6
Q9NQG5	RPRD1B	Regulation of nuclear pre-mRNA domain-containing protein 1B	11713.8	12087.3	10769	25306.8	26482.8	24305.9
Q8NC56	LEMD2	LEM domain-containing protein 2	27392.2	25874.6	23852.3	63097.7	69778.7	69542.6
P30101	PDIA3	Protein disulfide-isomerase A3	1.16483e+06	1.1855e+06	1.18171e+06	1.74538e+06	1.82487e+06	1.88821e+06
P17661	DES	Desmin	219434	226885	259630	76291.8	83704.6	78192.9
Q96JC1	VPS39	Vam6/Vps39-like protein	244279	304618	215579	3981.76	3784.22	6853.29
Q15057	ACAP2	Arf-GAP with coiled-coil, ANK repeat and PH domain-containing protein 2	7146.68	6702.79	8371.61	35721.4	35688.5	30769.2
P30626	SRI	Sorcin	303286	361624	349330	99835.8	86470.5	96374.9
Q8TCJ2	STT3B	Dolichyl-diphosphooligosaccharide--protein glycosyltransferase subunit STT3B	82311.1	79786.1	91596.2	183797	181419	185620
Q00013	MPP1	55 kDa erythrocyte membrane protein	7639.86	7480.95	8828.89	30451.2	28832.1	26049.4
P09486	SPARC	SPARC	1.04433e+06	903998	1.30351e+06	56564.5	66402	43598.8
Q14254	FLOT2	Flotillin-2	55326.8	51348.3	50953	92087.6	92332.4	88242.7
Q01432	AMPD3	AMP deaminase 3	2736.23	2593.32	2752.41	14965.3	11303.9	12263.4
Q9ULI3	HEG1	Protein HEG homolog 1	10685.5	12102.2	9543.61	41525.8	44059	39735.5
O00115	DNASE2	Deoxyribonuclease-2-alpha	401595	467627	248761	6568.14	8838.06	6489.16
Q5GLZ8	HERC4	Probable E3 ubiquitin-protein ligase HERC4	54892.4	58239.5	65250.9	160125	151210	156620
Q9Y3R5	DOP1B	Protein dopey-2	3855.51	3569.08	4074.09	10517.8	11409	9900.46
Q07955	SRSF1	Serine/arginine-rich splicing factor 1	2.04075e+06	2.48556e+06	2.57954e+06	403279	487550	462137
Q14534	SQLE	Squalene monooxygenase	8095.29	7862.09	7953.3	2571.87	2401.62	2044.61
Q3LXA3	TKFC	Triokinase/FMN cyclase	7450.34	6496.11	6151.36	23424.3	21916.7	25252.9
O95429	BAG4	BAG family molecular chaperone regulator 4	63509.3	62885.1	64398.1	10983.9	9188.03	12906.5
Q14696	MESD	LRP chaperone MESD	122523	109667	114604	39461.5	45577.7	44529.4
Q92499	DDX1	ATP-dependent RNA helicase DDX1	122806	126025	123615	214261	208167	230526
Q12765	SCRN1	Secernin-1	84348.2	82075.8	95781.5	210573	203990	210019
Q13185	CBX3	Chromobox protein homolog 3	112472	107689	143969	18421.6	21484.7	19297.4
P52701	MSH6	DNA mismatch repair protein Msh6	9952.88	9392.7	10536.7	21657.7	23445.1	21257.9
P55884	EIF3B	Eukaryotic translation initiation factor 3 subunit B	139772	133321	147396	259531	248563	264066
P80723	BASP1	Brain acid soluble protein 1	1.01458e+06	1.38969e+06	1.05645e+06	165193	184766	162180
Q96BW9	TAMM41	Phosphatidate cytidylyltransferase, mitochondrial	8084.11	7438.77	8590.9	18678.5	18411.9	17497.4
Q6PGP7	TTC37	Tetratricopeptide repeat protein 37	26500.3	24289.7	24052	48968.6	46832.4	50560
O14672	ADAM10	Disintegrin and metalloproteinase domain-containing protein 10	21095.8	21838.9	26193.3	74504.5	74683.9	77070.4
P45985	MAP2K4	Dual specificity mitogen-activated protein kinase kinase 4	5709.14	5218.33	5825.27	24817.2	19763.9	24431.4
O60506	SYNCRIP	Heterogeneous nuclear ribonucleoprotein Q	86777.3	93144.3	97471.3	200298	189907	184200
O75828	CBR3	Carbonyl reductase [NADPH] 3	182885	158844	176324	371216	378785	363058
Q96A33	CCDC47	Coiled-coil domain-containing protein 47	57135.9	55429.6	59811.7	97219	94547.4	91338.8
Q7Z3B4	NUP54	Nucleoporin p54	20963.3	18757.4	20304.5	43527.2	43453.4	48006.8
P83731	RPL24	60S ribosomal protein L24	726841	706471	855418	249021	254146	265767
Q16611	BAK1	Bcl-2 homologous antagonist/killer	13388.4	12394.4	14776.4	43552.3	40857.4	47743.6
Q53EP0	FNDC3B	Fibronectin type III domain-containing protein 3B	15655.6	18197.1	16569.2	35847.1	35936.4	36376.3
P11234	RALB	Ras-related protein Ral-B	60779.6	50868.3	57044.5	149569	142644	153335
Q15382	RHEB	GTP-binding protein Rheb	40077.6	39611.2	38958.8	81069.4	81439.4	92542.6
O75600	GCAT	2-amino-3-ketobutyrate coenzyme A ligase, mitochondrial	11156.6	11692.1	10293.3	3799.04	4051.19	3410.6
Q7Z417	NUFIP2	Nuclear fragile X mental retardation-interacting protein 2	245428	248730	250889	125558	118630	108337
P06733	ENO1	Alpha-enolase	514838	556935	505520	1.10413e+06	1.15045e+06	1.24547e+06
P35754	GLRX	Glutaredoxin-1	403696	400608	450951	183158	176374	194221
O14558	HSPB6	Heat shock protein beta-6	1.19641e+06	1.38565e+06	1.56195e+06	96611	68770.4	57438.9
Q96JJ7	TMX3	Protein disulfide-isomerase TMX3	36456	36092.2	39733.8	79303.7	75861.5	72121.9
O76003	GLRX3	Glutaredoxin-3	215082	221079	215285	296436	301398	286165
P12955	PEPD	Xaa-Pro dipeptidase	69425.1	59932.5	63976.7	165082	157319	177686
Q8N1G2	CMTR1	Cap-specific mRNA (nucleoside-2'-O-)-methyltransferase 1	3735.14	3373.08	3892.34	8486.95	9079.39	9413.59
Q9NS00	C1GALT1	Glycoprotein-N-acetylgalactosamine 3-beta-galactosyltransferase 1	7947.06	7540.3	8933.88	19086.2	19358.4	19492.6
O00232	PSMD12	26S proteasome non-ATPase regulatory subunit 12	144495	138200	152967	369624	354476	415667
Q9Y316	MEMO1	Protein MEMO1	1.30163e+07	1.08476e+07	1.07674e+07	3.39258e+06	3.08639e+06	3.50142e+06
Q69YN4	VIRMA	Protein virilizer homolog	2904.44	2700.3	2963.65	10948.9	8840.61	9225.43
Q02818	NUCB1	Nucleobindin-1	521472	578361	681829	148935	142829	134435
Q04828	AKR1C1	Aldo-keto reductase family 1 member C1	79770.6	71067.4	69585.1	183530	178758	200924
P55786	NPEPPS	Puromycin-sensitive aminopeptidase	115786	104070	105487	229347	235997	255930
Q9P2K5	MYEF2	Myelin expression factor 2	66820.8	66688.9	68167.2	41280.4	37815	37308.1
Q96L92	SNX27	Sorting nexin-27	4279.95	4013.64	4706.66	12597.8	13808.9	15006.7
P35237	SERPINB6	Serpin B6	91374.2	94533.6	104433	191139	190887	189481
Q9NZU5	LMCD1	LIM and cysteine-rich domains protein 1	156846	152671	149548	81305.2	85998.3	76177.1
P51659	HSD17B4	Peroxisomal multifunctional enzyme type 2	72949	63850	72049.5	188754	176219	203461
Q86UE4	MTDH	Protein LYRIC	55627.9	66046.8	61845	168164	158157	177377
P04899	GNAI2	Guanine nucleotide-binding protein G(i) subunit alpha-2	206318	212486	231745	442320	464539	426862
Q8IWB9	TEX2	Testis-expressed protein 2	6559.21	6123.98	6956.1	12511	12784.1	13204.6
Q9NUQ7	UFSP2	Ufm1-specific protease 2	3142.99	2776.18	3407.3	19122.2	15002.4	19554.3
P14866	HNRNPL	Heterogeneous nuclear ribonucleoprotein L	67054.7	66055.5	78310.6	177656	180229	186797
Q9BVM2	DPCD	Protein DPCD	24299.5	24442.1	22871.8	56599	67781.3	64254.1
P45984	MAPK9	Mitogen-activated protein kinase 9	15736.6	14441	17308.9	42356.9	40577.7	39355.3
P52948	NUP98	Nuclear pore complex protein Nup98-Nup96	14316.6	13609.4	15629.9	32935.8	33309.4	36361.9
Q14232	EIF2B1	Translation initiation factor eIF-2B subunit alpha	38152	40021.6	50153.8	177228	174474	173774
P09525	ANXA4	Annexin A4	106758	106252	113240	191709	212438	208549
P09874	PARP1	Poly [ADP-ribose] polymerase 1	30249	29883.9	35116	78014.2	78091.1	82552.8
P01876	IGHA1	Immunoglobulin heavy constant alpha 1	53716.2	49975.7	58697.8	22188	20638.9	19828.3
P24666	ACP1	Low molecular weight phosphotyrosine protein phosphatase	308727	336669	340844	181364	168306	174601
O14974	PPP1R12A	Protein phosphatase 1 regulatory subunit 12A	317556	315402	323539	172509	183142	193103
Q04446	GBE1	1,4-alpha-glucan-branching enzyme	99456.6	91405.9	102390	192315	186727	202146
P31689	DNAJA1	DnaJ homolog subfamily A member 1	71169.4	71073.3	64318.2	121382	123004	125870
P12268	IMPDH2	Inosine-5'-monophosphate dehydrogenase 2	175317	171724	206309	587500	560883	644196
Q8NFH5	NUP35	Nucleoporin NUP35	14437	14071.7	12506.6	64431.1	50879.6	63600.5
P12081	HARS1	Histidine--tRNA ligase, cytoplasmic	112688	110559	120989	242197	231686	262615
Q9UMX0	UBQLN1	Ubiquilin-1	247053	239219	278298	116477	119129	116438
Q9HB90	RRAGC	Ras-related GTP-binding protein C	18462.1	16788.1	15537.5	43217	41731.5	45951.7
O15269	SPTLC1	Serine palmitoyltransferase 1	36853.4	38097.3	33575.9	68901.6	68670.8	67333.2
Q96GG9	DCUN1D1	DCN1-like protein 1	26009.1	24566.9	26383.5	39003.3	40803.4	39056.1
Q01780	EXOSC10	Exosome component 10	4059.08	3868.6	4406.3	11253	10433.4	12331.1
O15484	CAPN5	Calpain-5	5853.2	5748.43	6434.46	15943	18579.1	15884.4
O43402	EMC8	ER membrane protein complex subunit 8	3938.74	3533.08	4300.21	13724.9	12453.9	11845.2
Q5JTV8	TOR1AIP1	Torsin-1A-interacting protein 1	53666.3	54792.8	59455.8	102386	96960.5	101492
Q6PIU2	NCEH1	Neutral cholesterol ester hydrolase 1	87311.9	91793.2	99527	215062	205267	231504
P05166	PCCB	Propionyl-CoA carboxylase beta chain, mitochondrial	8734.51	8350.74	9457.32	28164.7	26900.8	23437.3
O00560	SDCBP	Syntenin-1	4898.56	3664.83	3896.87	18736.7	17731	19448.5
Q7L5N7	LPCAT2	Lysophosphatidylcholine acyltransferase 2	19297.3	17361.7	15590.8	59626.3	60710.6	69795.2
P50991	CCT4	T-complex protein 1 subunit delta	228014	247648	253490	442583	428614	421660
P27694	RPA1	Replication protein A 70 kDa DNA-binding subunit	8727.79	9238.62	11558.4	46861.6	47839.3	55188.9
P84157	MXRA7	Matrix-remodeling-associated protein 7	544156	680002	807745	72600.4	88861.4	84093.1
Q9H299	SH3BGRL3	SH3 domain-binding glutamic acid-rich-like protein 3	1.59935e+06	1.4016e+06	1.6402e+06	702559	688563	687214
P48651	PTDSS1	Phosphatidylserine synthase 1	14017.1	13947.2	15215.5	29701.1	28257.2	26733.1
P37235	HPCAL1	Hippocalcin-like protein 1	309416	335223	322216	153251	132461	147885
O00159	MYO1C	Unconventional myosin-Ic	153968	132247	138818	309485	301946	322370
Q9BZZ5	API5	Apoptosis inhibitor 5	38679.7	36223.8	41098	112091	115507	136113
Q92804	TAF15	TATA-binding protein-associated factor 2N	2.17115e+06	2.26608e+06	1.77907e+06	546158	501956	568780
P49327	FASN	Fatty acid synthase	171441	153446	152493	307222	295377	302553
Q9H267	VPS33B	Vacuolar protein sorting-associated protein 33B	9629.73	11185.6	12023.4	38885.6	36333.7	34242.3
Q9NPF4	OSGEP	Probable tRNA N6-adenosine threonylcarbamoyltransferase	24600.3	22874.9	26438.5	49607.5	48111.4	49039.3
Q15113	PCOLCE	Procollagen C-endopeptidase enhancer 1	26372.6	27076.3	25215.9	16499.2	15209.4	15806.7
O60678	PRMT3	Protein arginine N-methyltransferase 3	5292.76	5025.91	5818.4	14454.3	17303.7	16026.6
Q13283	G3BP1	Ras GTPase-activating protein-binding protein 1	101258	87790.7	96916.9	189834	187595	193901
Q86UY8	NT5DC3	5'-nucleotidase domain-containing protein 3	12948.2	12403.8	14271	34944.3	30545	33073.3
P10155	RO60	60 kDa SS-A/Ro ribonucleoprotein	99340.2	89311.6	104662	213828	206620	208113
O00764	PDXK	Pyridoxal kinase	16827.3	17973.1	14753.5	106938	78146.3	93686.9
P78371	CCT2	T-complex protein 1 subunit beta	201601	204048	200899	335137	346095	376229
Q92896	GLG1	Golgi apparatus protein 1	50726.4	50804.2	52135.6	67254.8	71225.2	70002.1
P43487	RANBP1	Ran-specific GTPase-activating protein	1.91378e+06	1.89183e+06	2.31818e+06	484501	576084	551798
P62328	TMSB4X	Thymosin beta-4	3.07507e+06	2.32088e+06	1.51837e+06	84253	87074.3	81516.2
P02461	COL3A1	Collagen alpha-1(III) chain	125703	113233	143506	32384.6	33133	37545.7
Q96J01	THOC3	THO complex subunit 3	6925.91	6408.64	7202.01	14299.1	14439.9	15959.2
Q9UBE0	SAE1	SUMO-activating enzyme subunit 1	29017.6	25417.6	33598.3	121131	112172	128427
Q92598	HSPH1	Heat shock protein 105 kDa	104380	88199.3	97217.6	227360	218590	213600
Q9H6F5	CCDC86	Coiled-coil domain-containing protein 86	33421.3	40807	33371.5	8909.82	8967.56	7401.28
Q9BVL4	SELENOO	Protein adenylyltransferase SelO, mitochondrial	18641.4	19581.7	20242.1	8542.72	9374.27	9820.63
Q9H0A8	COMMD4	COMM domain-containing protein 4	6863.13	5680.65	7017.65	55865.1	41536.2	40363.4
P10515	DLAT	Dihydrolipoyllysine-residue acetyltransferase component of pyruvate dehydrogenase complex, mitochondrial	11281.1	10104.1	13837.4	83057.3	84634.6	66396.1
Q13617	CUL2	Cullin-2	12357.1	12844.1	15170.8	38901.3	36847.8	39948.1
Q8NC44	RETREG2	Reticulophagy regulator 2	8065.4	8068.75	7373.12	18543.2	22034.7	21519.5
O60925	PFDN1	Prefoldin subunit 1	460742	740977	864316	30584.2	31669.1	34626
Q9UKG9	CROT	Peroxisomal carnitine O-octanoyltransferase	6955.92	6614.37	8014.43	36682.6	50441.4	49133.9
P21399	ACO1	Cytoplasmic aconitate hydratase	15344.4	18859.1	20995.2	104525	90527.6	110584
P17980	PSMC3	26S proteasome regulatory subunit 6A	288226	274982	299910	464066	451980	481108
O00244	ATOX1	Copper transport protein ATOX1	293716	306505	374504	68640.4	74125.4	58826.2
Q96NT1	NAP1L5	Nucleosome assembly protein 1-like 5	322105	236122	326794	55009	52964.6	56344.2
Q9H444	CHMP4B	Charged multivesicular body protein 4b	543688	619734	391347	47062.8	34591.7	38246
P02751	FN1	Fibronectin	7.73275e+06	7.76099e+06	8.593e+06	4.53625e+06	4.48759e+06	4.65784e+06
P30533	LRPAP1	Alpha-2-macroglobulin receptor-associated protein	259576	208178	231466	83402.3	76241	79660.1
O00469	PLOD2	Procollagen-lysine,2-oxoglutarate 5-dioxygenase 2	430216	444249	435898	142142	142751	113101
P11279	LAMP1	Lysosome-associated membrane glycoprotein 1	1.11727e+06	1.16217e+06	802638	114401	85124.7	108737
P78344	EIF4G2	Eukaryotic translation initiation factor 4 gamma 2	87354.2	92602.9	89585	59079.9	57142.2	61459.1
Q15750	TAB1	TGF-beta-activated kinase 1 and MAP3K7-binding protein 1	10108.8	10895.3	12356	28086.5	30342.2	29049.2
Q9HAB8	PPCS	Phosphopantothenate--cysteine ligase	12589.3	13537.5	14026.7	25412.8	27265.3	28420.6
O14936	CASK	Peripheral plasma membrane protein CASK	10587.8	10412.2	11344.8	18702.3	20158.1	18553.2
Q8TCE6	DENND10	Protein FAM45A	10831	9951.97	11663.5	42199	34858.4	44118
P57105	SYNJ2BP	Synaptojanin-2-binding protein	29957.7	26584.5	27942.4	58436.8	63652.5	66850
P11233	RALA	Ras-related protein Ral-A	43133.2	41113.1	49242.6	102223	101799	105221
Q02952	AKAP12	A-kinase anchor protein 12	433091	434609	498602	193960	172110	188486
Q8WUY8	NAT14	N-acetyltransferase 14	16072.3	16248.9	14260.1	38887.3	34204.3	36605.4
Q99614	TTC1	Tetratricopeptide repeat protein 1	101528	98769	110043	23905.9	27430.1	20048.7
P09211	GSTP1	Glutathione S-transferase P	790480	735915	751373	1.14954e+06	1.11525e+06	1.18235e+06
P26599	PTBP1	Polypyrimidine tract-binding protein 1	223632	188060	212886	639152	603904	726518
P37802	TAGLN2	Transgelin-2	894635	947969	1.15088e+06	241210	273684	232398
O43684	BUB3	Mitotic checkpoint protein BUB3	62000.4	72181.4	67934.7	148305	137337	142888
P49903	SEPHS1	Selenide, water dikinase 1	7833.5	7006.51	9019.11	36627.5	34078.4	43498
Q9BXJ9	NAA15	N-alpha-acetyltransferase 15, NatA auxiliary subunit	51341.9	47036.7	47756.2	116558	104817	124222
O75947	ATP5PD	ATP synthase subunit d, mitochondrial	132116	153791	171235	45264.1	43076.7	47144.8
Q92616	GCN1	eIF-2-alpha kinase activator GCN1	78879.3	81488	85047.4	149990	153952	138422
Q9Y6Y8	SEC23IP	SEC23-interacting protein	53309.7	60879.5	64451.2	138563	138539	138655
Q96N66	MBOAT7	Lysophospholipid acyltransferase 7	79271.2	77821.4	84756.1	149236	150702	166565
O43488	AKR7A2	Aflatoxin B1 aldehyde reductase member 2	82412.8	77808	82910.1	129572	129152	139796
Q7Z2W4	ZC3HAV1	Zinc finger CCCH-type antiviral protein 1	16504.4	14140.6	15597.6	30302.9	30628.8	31224.9
P06865	HEXA	Beta-hexosaminidase subunit alpha	47657.3	38317.9	39939	116473	113621	114521
Q86SF2	GALNT7	N-acetylgalactosaminyltransferase 7	4260.27	3927.86	4884.88	17232.4	22198.6	21626.3
Q9UK41	VPS28	Vacuolar protein sorting-associated protein 28 homolog	129003	114925	113574	52855.6	45554	48107
Q9BWJ5	SF3B5	Splicing factor 3B subunit 5	204681	172812	103996	3840.5	2182.87	2314.2
A1L0T0	ILVBL	Acetolactate synthase-like protein	12867.3	12093.5	14177.8	42098.8	40957.5	50846.5
Q8N129	CNPY4	Protein canopy homolog 4	131685	109880	102647	26713.3	24457	30282.8
O43294	TGFB1I1	Transforming growth factor beta-1-induced transcript 1 protein	175489	172778	195674	89494.4	83851	92277.4
Q9NZW5	MPP6	MAGUK p55 subfamily member 6	3743.68	3534.51	2435.41	24034.5	27914.2	27213.2
Q9HC35	EML4	Echinoderm microtubule-associated protein-like 4	38202.5	42756.9	45410.9	121649	123460	106467
Q9H000	MKRN2	Probable E3 ubiquitin-protein ligase makorin-2	768114	677650	889861	47964.9	25205	27911.5
Q13155	AIMP2	Aminoacyl tRNA synthase complex-interacting multifunctional protein 2	71706.7	68944.1	65864.8	115361	127891	122220
Q96EK9	KTI12	Protein KTI12 homolog	1332.14	1229.7	1553.97	10123.4	8539.7	12865.5
Q99543	DNAJC2	DnaJ homolog subfamily C member 2	18367.6	18110.7	20191.1	33689.7	32700.4	31954.9
Q07817	BCL2L1	Bcl-2-like protein 1	22562.5	21576.6	24332.4	54091.3	51889.7	61126.1
P67809	YBX1	Nuclease-sensitive element-binding protein 1	1.31218e+06	1.21472e+06	760274	88176.1	79542	80625.6
Q9Y5B9	SUPT16H	FACT complex subunit SPT16	26482.1	26238.7	33293	89626	91761.4	94904.6
Q9Y3A5	SBDS	Ribosome maturation protein SBDS	192559	211152	217890	66951.1	82188.6	73799.3
P16402	H1-3	Histone H1.3	1.99275e+06	1.95633e+06	1.3125e+06	189505	141490	154237
Q99715	COL12A1	Collagen alpha-1(XII) chain	10171.7	7924.48	10889.7	40054.3	39239.8	41418.6
Q99613	EIF3C	Eukaryotic translation initiation factor 3 subunit C	232669	213566	250684	455828	473879	468065
P98160	HSPG2	Basement membrane-specific heparan sulfate proteoglycan core protein	218230	213053	238077	114892	124913	115361
P18669	PGAM1	Phosphoglycerate mutase 1	1.34052e+06	1.32984e+06	1.56598e+06	3.08798e+06	3.07953e+06	3.04415e+06
O76031	CLPX	ATP-dependent Clp protease ATP-binding subunit clpX-like, mitochondrial	17146.5	19083.3	20387.5	42270.1	39744.3	41469.7
P29966	MARCKS	Myristoylated alanine-rich C-kinase substrate	4.89688e+06	5.83362e+06	3.44929e+06	161432	269053	205011
Q9Y2H1	STK38L	Serine/threonine-protein kinase 38-like	29165.6	29885.5	37026.7	10688.6	10582.1	10428.5
P50479	PDLIM4	PDZ and LIM domain protein 4	404360	380409	388674	196961	197532	171179
P10619	CTSA	Lysosomal protective protein	150337	155707	181776	376811	379132	375447
P61758	VBP1	Prefoldin subunit 3	214460	219191	192319	84041.8	82870.4	71132.9
Q9NRW3	APOBEC3C	DNA dC->dU-editing enzyme APOBEC-3C	7575.68	7292.76	7374.73	10785	10944.1	10174.5
O75822	EIF3J	Eukaryotic translation initiation factor 3 subunit J	556299	628503	597161	85186.1	60347.7	94616.9
Q13247	SRSF6	Serine/arginine-rich splicing factor 6	433722	488958	303663	48645.5	41253.5	40412.4
Q06203	PPAT	Amidophosphoribosyltransferase	21193	19313.6	22300.8	42873.5	42419.2	39814
Q6GQQ9	OTUD7B	OTU domain-containing protein 7B	2642.97	2399.21	2824.1	8094.41	8454.77	6945.29
Q9NQZ2	UTP3	Something about silencing protein 10	8592.72	8893.78	7521.89	3633.83	3798.99	3458.58
Q9UH65	SWAP70	Switch-associated protein 70	55075	51296	58428.7	115473	132807	130708
O00233	PSMD9	26S proteasome non-ATPase regulatory subunit 9	163021	229907	108399	6603.57	6899.28	7255.86
Q9ULR0	ISY1	Pre-mRNA-splicing factor ISY1 homolog	50122.8	45229.3	46178.7	11719.6	12785.6	9285.15
Q9Y295	DRG1	Developmentally-regulated GTP-binding protein 1	63040	64061.5	64205.5	91048	94055.8	99917.5
Q86XA9	HEATR5A	HEAT repeat-containing protein 5A	4057.36	3830.08	4538.22	10519.9	10977.6	12410.9
Q9UBU9	NXF1	Nuclear RNA export factor 1	4291.83	4156.32	3017.78	20711.3	18905.5	21119.1
Q13885	TUBB2A	Tubulin beta-2A chain	2.21172e+06	1.97325e+06	2.3994e+06	5.92043e+06	5.43011e+06	6.20474e+06
P30530	AXL	Tyrosine-protein kinase receptor UFO	3798.17	5231.61	3991.21	19402.3	18041.2	20328.1
P11216	PYGB	Glycogen phosphorylase, brain form	312828	329213	349894	529268	523681	521953
P22314	UBA1	Ubiquitin-like modifier-activating enzyme 1	498820	450279	532754	989911	1.0294e+06	1.0449e+06
P37840	SNCA	Alpha-synuclein	13689.8	16121.5	17536.5	4973.81	5308.38	4684.34
Q96C36	PYCR2	Pyrroline-5-carboxylate reductase 2	20475.1	19583.7	25435.7	78711.1	78336.7	70468.9
P53999	SUB1	Activated RNA polymerase II transcriptional coactivator p15	592629	572752	649419	233605	256303	210769
P11940	PABPC1	Polyadenylate-binding protein 1	254931	261230	288594	516440	490278	538792
P38646	HSPA9	Stress-70 protein, mitochondrial	535123	538300	575857	795780	827902	792329
Q9UFN0	NIPSNAP3A	Protein NipSnap homolog 3A	34502.4	29354.2	27801	75085.7	77158.1	79214.1
O95758	PTBP3	Polypyrimidine tract-binding protein 3	5891.9	5431.58	6391.19	18639.2	16100.7	20170.1
Q5JRX3	PITRM1	Presequence protease, mitochondrial	6658.35	6369.08	10347.5	75844.7	98459.3	98491.4
P46926	GNPDA1	Glucosamine-6-phosphate isomerase 1	49623.6	58092.3	59589.9	125200	127550	133438
Q13263	TRIM28	Transcription intermediary factor 1-beta	141919	148879	157185	312759	317103	364647
P60891	PRPS1	Ribose-phosphate pyrophosphokinase 1	79980.5	84292.1	79800.5	233326	273930	312841
Q9NRY6	PLSCR3	Phospholipid scramblase 3	15574.8	15633	14412.7	42712.5	34990.6	42059.4
Q9Y223	GNE	Bifunctional UDP-N-acetylglucosamine 2-epimerase/N-acetylmannosamine kinase	8355.21	7247.04	8369.97	15716.5	16262	16776.9
P29692	EEF1D	Elongation factor 1-delta	1.30327e+06	1.12558e+06	1.18974e+06	660446	627019	637533
Q06481	APLP2	Amyloid-like protein 2	4597.35	4473.48	4531.49	2996.76	2682.66	2745.08
Q5H8A4	PIGG	GPI ethanolamine phosphate transferase 2	12577.8	11726.2	13193.1	21755.3	20529.6	21352.7
Q99471	PFDN5	Prefoldin subunit 5	209860	212586	185706	88387.8	89488.8	99339.5
P29401	TKT	Transketolase	611507	727431	651461	1.42911e+06	1.34499e+06	1.39047e+06
Q9H7C4	SYNC	Syncoilin	294874	289507	348375	110119	91183.2	103813
Q8NCW5	NAXE	NAD(P)H-hydrate epimerase	19288.3	18269.6	17459.4	48688	49216	60528.6
Q06124	PTPN11	Tyrosine-protein phosphatase non-receptor type 11	36650.1	34258.9	39202.8	71017.6	66333.5	66523.2
P02787	TF	Serotransferrin	7059.17	6762.66	7568.45	11923.4	12343.2	11583.3
P61158	ACTR3	Actin-related protein 3	742278	727703	814604	1.31383e+06	1.2578e+06	1.25835e+06
P09038	FGF2	Fibroblast growth factor 2	25807	25374.6	17240.3	149062	148437	173467
Q99536	VAT1	Synaptic vesicle membrane protein VAT-1 homolog	96398.3	115294	124534	314023	315975	323162
Q13564	NAE1	NEDD8-activating enzyme E1 regulatory subunit	42668.4	45075.3	47394.4	73980.1	78843.3	73525.6
O60749	SNX2	Sorting nexin-2	88804.2	75298.3	90849.4	205720	199931	220239
Q9UI10	EIF2B4	Translation initiation factor eIF-2B subunit delta	7324.98	5838.59	4182.65	53956.2	61643.9	65935.6
Q9BRG1	VPS25	Vacuolar protein-sorting-associated protein 25	4260.93	3843.86	4587.93	13686.9	12133.6	15402.3
P62888	RPL30	60S ribosomal protein L30	311120	329391	341392	600149	552529	617886
P48730;P49674	CSNK1D	Casein kinase I isoform delta;Casein kinase I isoform epsilon	251425	233632	255053	33784.2	46180.3	51110.4
P52597	HNRNPF	Heterogeneous nuclear ribonucleoprotein F	55392	51433.5	57202.5	117313	110595	102049
P18124	RPL7	60S ribosomal protein L7	665865	577976	593797	328563	315360	304523
P05388	RPLP0	60S acidic ribosomal protein P0	684699	676495	669507	1.25945e+06	1.24281e+06	1.44596e+06
P48047	ATP5PO	ATP synthase subunit O, mitochondrial	159165	164980	184308	346323	363035	392409
P49006	MARCKSL1	MARCKS-related protein	188938	194333	154655	16544.2	20739.7	26988.6
P49368	CCT3	T-complex protein 1 subunit gamma	519589	488646	491128	1.22405e+06	1.07192e+06	1.32668e+06
A5YKK6	CNOT1	CCR4-NOT transcription complex subunit 1	18868.6	20360.6	22505.2	47298.6	45275.4	51353
Q01105	SET	Protein SET	1.60187e+06	1.81713e+06	2.20206e+06	467375	503834	521750
Q9Y4W2	LAS1L	Ribosomal biogenesis protein LAS1L	15213.1	12520.9	15364.7	40340.5	36687	41035.4
Q9H9E3	COG4	Conserved oligomeric Golgi complex subunit 4	8932.48	9062.04	9395.12	14575.4	13306.4	14405.4
P05787	KRT8	Keratin, type II cytoskeletal 8	754656	794198	834209	528748	507068	504652
P45974	USP5	Ubiquitin carboxyl-terminal hydrolase 5	157148	158896	147826	213969	216557	223074
Q93052	LPP	Lipoma-preferred partner	148469	145359	158899	102449	100884	97442.9
O95816	BAG2	BAG family molecular chaperone regulator 2	235803	202634	220367	110139	111439	118653
P54136	RARS1	Arginine--tRNA ligase, cytoplasmic	68349.8	72298.1	85309.6	183471	181873	180722
Q7Z6Z7	HUWE1	E3 ubiquitin-protein ligase HUWE1	14884.9	14031.9	12561.1	38859	35386.7	43644.7
P07437	TUBB	Tubulin beta chain	2.29778e+06	2.20722e+06	2.83522e+06	6.83576e+06	6.79061e+06	7.02302e+06
P48739	PITPNB	Phosphatidylinositol transfer protein beta isoform	45361.2	36708.8	34181.1	136971	126267	146737
P61011	SRP54	Signal recognition particle 54 kDa protein	42542.6	42192.5	48005.8	76646.9	79161.4	77768.1
O43159	RRP8	Ribosomal RNA-processing protein 8	14471.7	14488.4	14474.7	7748.6	6488.59	7373.12
O14818	PSMA7	Proteasome subunit alpha type-7	140528	148434	148851	258537	246114	282144
Q9NYL9	TMOD3	Tropomodulin-3	197339	179200	181326	72035.5	67244.6	83211.8
P19404	NDUFV2	NADH dehydrogenase [ubiquinone] flavoprotein 2, mitochondrial	274897	225508	308928	73865.9	76333.6	79795
Q15018	ABRAXAS2	BRISC complex subunit Abraxas 2	11963	11862.3	13284.3	26044.1	27668.6	23913.7
O00584	RNASET2	Ribonuclease T2	94915.8	83053.3	92400.3	47962.5	45156	49346.2
P16152	CBR1	Carbonyl reductase [NADPH] 1	111398	115304	99423.6	208274	200995	197826
Q9P253	VPS18	Vacuolar protein sorting-associated protein 18 homolog	11479.3	11904.6	9401.34	34202.9	42194.9	38354.5
Q9Y383	LUC7L2	Putative RNA-binding protein Luc7-like 2	132032	146646	152149	75776.9	76148.6	80558
P18859	ATP5PF	ATP synthase-coupling factor 6, mitochondrial	673193	664707	611439	42496	54769.7	79675
P15144	ANPEP	Aminopeptidase N	39468.7	33982.2	47135.3	137070	142428	147374
O95084	PRSS23	Serine protease 23	15123.5	20995.9	19297.5	72591.3	82166.9	87667.8
P00167	CYB5A	Cytochrome b5	40960.1	45266	49826	19189.5	19736.7	17536.5
Q9UNZ2	NSFL1C	NSFL1 cofactor p47	195815	203156	178269	93253.5	94254.9	103977
Q92805	GOLGA1	Golgin subfamily A member 1	12036.2	12232.1	12523.1	10109.6	9726.26	9800.3
Q9UIG0	BAZ1B	Tyrosine-protein kinase BAZ1B	5331.98	4887.65	5603.19	11495.5	11983.2	13630.9
Q9Y3C4	TPRKB	EKC/KEOPS complex subunit TPRKB	5692.28	5177.58	6681.03	30669.4	38581.5	26840.4
Q14204	DYNC1H1	Cytoplasmic dynein 1 heavy chain 1	237416	230052	266015	436031	433574	443865
Q9Y262	EIF3L	Eukaryotic translation initiation factor 3 subunit L	67090.9	66668.6	73815.2	109630	116841	112903
P56537	EIF6	Eukaryotic translation initiation factor 6	386216	376730	337320	211849	205579	211622
Q13425	SNTB2	Beta-2-syntrophin	76782	81355.4	81559.8	154233	162333	139268
P51911	CNN1	Calponin-1	1.16538e+06	1.06614e+06	806514	235760	210925	212517
O14734	ACOT8	Acyl-coenzyme A thioesterase 8	6252.15	5868.83	7358.83	40881.5	39260.5	28579.2
P45880	VDAC2	Voltage-dependent anion-selective channel protein 2	447293	453807	427013	1.02879e+06	953749	1.18761e+06
P13010	XRCC5	X-ray repair cross-complementing protein 5	146925	141766	165818	288018	299100	282302
Q99653	CHP1	Calcineurin B homologous protein 1	366126	358132	457030	139501	143211	143648
Q9NRV9	HEBP1	Heme-binding protein 1	99281.7	84387.4	72183.4	19676.4	22530.9	23231.1
Q96RQ3	MCCC1	Methylcrotonoyl-CoA carboxylase subunit alpha, mitochondrial	76857.2	64710.6	79031.7	27720.8	28646.9	31168.5
Q9BXS5	AP1M1	AP-1 complex subunit mu-1	79870.2	69689.8	84645.7	164642	170227	176191
Q8NEJ9	NGDN	Neuroguidin	7833.81	7553.59	5864.49	22551.9	23801.4	24447.2
Q08945	SSRP1	FACT complex subunit SSRP1	24883.1	29583.8	32313.5	78806.7	81571.6	76860.2
P19367	HK1	Hexokinase-1	111625	103248	112019	199900	188319	215928
Q08752	PPID	Peptidyl-prolyl cis-trans isomerase D	11387.7	11152.5	8525.21	43705.9	42743.9	53507.4
Q8NCG7	DAGLB	Sn1-specific diacylglycerol lipase beta	10711.5	10938.6	10906.8	15620.7	14746.8	14414.8
P10606	COX5B	Cytochrome c oxidase subunit 5B, mitochondrial	574473	587061	642221	73672.6	76883.7	116705
Q9UKD2	MRTO4	mRNA turnover protein 4 homolog	18012.7	19720.2	24003.4	71347.7	66818	79523.9
P02452	COL1A1	Collagen alpha-1(I) chain	898432	886462	1.18927e+06	199405	196677	150730
Q9H4L5	OSBPL3	Oxysterol-binding protein-related protein 3	5740.3	6778.28	7753.05	24639.9	22964.1	27772.9
P61599	NAA20	N-alpha-acetyltransferase 20	10286.5	11879.9	14418.4	45978.8	42351.6	47428
Q9H936	SLC25A22	Mitochondrial glutamate carrier 1	14165.9	15309.2	11955.5	34774.2	34979	34490.5
P50213	IDH3A	Isocitrate dehydrogenase [NAD] subunit alpha, mitochondrial	49810.4	40826.5	54419.6	142592	139767	140667
Q8IWA0	WDR75	WD repeat-containing protein 75	2925.93	2806.01	3219.36	9159.92	8306.93	10976.3
Q15746	MYLK	Myosin light chain kinase, smooth muscle	32704.9	31082.6	35224.9	14344.5	16441.8	16495.8
P43034	PAFAH1B1	Platelet-activating factor acetylhydrolase IB subunit alpha	78615.7	83395.4	95864.6	179725	179888	178844
P02511	CRYAB	Alpha-crystallin B chain	385371	424246	316249	103886	83901.6	99804.7
Q7KZF4	SND1	Staphylococcal nuclease domain-containing protein 1	494178	522434	502554	831611	768763	750931
Q96DX4	RSPRY1	RING finger and SPRY domain-containing protein 1	4457.2	4073.18	4732.5	12438.7	10868.6	13838.2
Q9UNE7	STUB1	E3 ubiquitin-protein ligase CHIP	187644	165480	197801	58299.7	65948.4	72622
O43181	NDUFS4	NADH dehydrogenase [ubiquinone] iron-sulfur protein 4, mitochondrial	111538	100555	123286	39308.4	46124.6	39308.7
O75970	MPDZ	Multiple PDZ domain protein	10188.1	10764.4	10807.4	20170	18193.2	21360.2
Q5J8M3	EMC4	ER membrane protein complex subunit 4	18481.1	16138.6	24361.6	89557.7	86028.1	92983.7
P05455	SSB	Lupus La protein	128053	124274	96852.4	23232.6	22747.7	29710.4
P53701	HCCS	Cytochrome c-type heme lyase	27411.2	23133.7	26196.2	49925.9	48689.7	52233.9
Q8TBX8	PIP4K2C	Phosphatidylinositol 5-phosphate 4-kinase type-2 gamma	28671.3	26889	25536.1	52126.2	50075.2	57932.3
O75190	DNAJB6	DnaJ homolog subfamily B member 6	59913.4	63391	59798.4	40102.4	37653.6	41560.1
Q15717	ELAVL1	ELAV-like protein 1	178330	187218	210023	349647	347039	350018
P55072	VCP	Transitional endoplasmic reticulum ATPase	1.05096e+06	1.05775e+06	1.22884e+06	2.29839e+06	2.24537e+06	2.12408e+06
P24752	ACAT1	Acetyl-CoA acetyltransferase, mitochondrial	85907.7	88501.2	86136.1	221384	187899	241220
Q9NQW7	XPNPEP1	Xaa-Pro aminopeptidase 1	78879.9	76881	67194.2	142709	136254	140917
Q96DH6	MSI2	RNA-binding protein Musashi homolog 2	26940.7	19782.3	22612.6	84924.3	89076.1	107095
P51970	NDUFA8	NADH dehydrogenase [ubiquinone] 1 alpha subcomplex subunit 8	76216.7	76726.1	92867.7	37010.6	36406.3	36713.4
Q9Y2W1	THRAP3	Thyroid hormone receptor-associated protein 3	114343	123466	112400	54995.3	58593.4	48455.7
Q9UNN8	PROCR	Endothelial protein C receptor	7727.44	7339.47	8462.61	20067.9	19771.4	24586.5
O60610	DIAPH1	Protein diaphanous homolog 1	12440	10986.3	15214.1	48954.4	42844.4	49938
P17936	IGFBP3	Insulin-like growth factor-binding protein 3	27454.8	25046	14227	1627.97	1600.53	1327.21
P08621	SNRNP70	U1 small nuclear ribonucleoprotein 70 kDa	452956	445051	548609	187950	204183	202852
P50454	SERPINH1	Serpin H1	2.07035e+06	1.92037e+06	2.186e+06	3.67583e+06	3.44053e+06	3.43446e+06
Q9NRW7	VPS45	Vacuolar protein sorting-associated protein 45	23051.1	17713.6	20864.2	51926.7	52625.3	53602
Q99714	HSD17B10	3-hydroxyacyl-CoA dehydrogenase type-2	96078.1	110494	101648	198103	204805	183095
A6NKD9	CCDC85C	Coiled-coil domain-containing protein 85C	8037.77	9340.99	8042.62	1808.65	2254.22	1519.59
P08236	GUSB	Beta-glucuronidase	8682.59	9342.48	9613.66	25090.3	20464.4	25455.5
Q9BQE5	APOL2	Apolipoprotein L2	15843.4	20576.1	16002.6	52618.8	48928.2	52470.2
P40763	STAT3	Signal transducer and activator of transcription 3	49236.1	47505.3	56650.5	98528.9	101455	98305.2
Q8N5N7	MRPL50	39S ribosomal protein L50, mitochondrial	92355.5	76776.7	107329	12917.3	18507	13485.2
Q8N6N3	C1orf52	UPF0690 protein C1orf52	110648	92141.9	83229.7	6079.77	7025.33	3400.83
Q07960	ARHGAP1	Rho GTPase-activating protein 1	149910	144743	151116	241888	216592	225132
O14617	AP3D1	AP-3 complex subunit delta-1	73936.5	68733.7	78951.6	145704	148348	168085
P20618	PSMB1	Proteasome subunit beta type-1	122855	142707	145196	264350	258442	266541
Q9P0L0	VAPA	Vesicle-associated membrane protein-associated protein A	227538	226506	273908	671482	613269	574354
P21281	ATP6V1B2	V-type proton ATPase subunit B, brain isoform	71747	63009	78099.2	157064	151824	150917
Q9NSD9	FARSB	Phenylalanine--tRNA ligase beta subunit	74335.3	68901.6	83113.2	162547	148969	158329
Q96T23	RSF1	Remodeling and spacing factor 1	3768.68	3697.99	3874.93	2697.39	2765.51	2898.96
C9JLW8	MCRIP1	Mapk-regulated corepressor-interacting protein 1	91360.9	79873.5	94640.5	7529.4	7385.86	12851.6
Q6ZWT7	MBOAT2	Lysophospholipid acyltransferase 2	8201.41	7450.29	8731.73	17061.1	18279.1	20251.3
P11172	UMPS	Uridine 5'-monophosphate synthase	39911	40986.8	35992.8	80727.9	70805.3	77863
P53634	CTSC	Dipeptidyl peptidase 1	72276.5	71944.7	72401.4	32726.5	38060.6	39249
Q99832	CCT7	T-complex protein 1 subunit eta	153535	145004	176182	319674	341525	343202
Q10567	AP1B1	AP-1 complex subunit beta-1	95969.6	98290.9	117052	229275	249070	229724
P46821	MAP1B	Microtubule-associated protein 1B	659508	661729	749615	417223	410275	411254
Q9NXR7	BABAM2	BRISC and BRCA1-A complex member 2	10201.1	9673.4	8086.39	23147.4	24258.3	26559.5
Q9H7C9	AAMDC	Mth938 domain-containing protein	96461.8	65738.5	82790.6	352157	342881	414784
Q96CV9	OPTN	Optineurin	67993.5	61151.5	69758.4	39825.9	38771.8	37201.4
O00116	AGPS	Alkyldihydroxyacetonephosphate synthase, peroxisomal	34506.5	36009.5	42908.9	84628.7	88817.1	92287.7
Q8N1F7	NUP93	Nuclear pore complex protein Nup93	44968.6	44558.1	53821.7	104301	99214.3	101361
Q96RS6	NUDCD1	NudC domain-containing protein 1	15250.4	11180.8	14625.1	47494.1	46178.7	53384.7
Q15714	TSC22D1	TSC22 domain family protein 1	117273	163542	178984	21934.4	19179.7	14590.6
O43837	IDH3B	Isocitrate dehydrogenase [NAD] subunit beta, mitochondrial	12568.8	9073.35	12258.5	42108.7	39986.6	45672.6
Q9H3U1	UNC45A	Protein unc-45 homolog A	45239	43225	37820.7	81752.8	89469	87346.4
P13645	KRT10	Keratin, type I cytoskeletal 10	169076	157541	165293	88433.2	83598.5	73557.8
Q9NR50	EIF2B3	Translation initiation factor eIF-2B subunit gamma	15410	12495.6	16711.2	42556.1	48371.8	45786
P07384	CAPN1	Calpain-1 catalytic subunit	143442	156614	153495	229173	227935	246680
Q16740	CLPP	ATP-dependent Clp protease proteolytic subunit, mitochondrial	30474.4	28601.2	31949.6	49443	47568.5	52063.3
Q9NP74	PALMD	Palmdelphin	97007.6	94731.7	103296	19141.8	28707.9	21795.8
Q676U5	ATG16L1	Autophagy-related protein 16-1	10737.5	10504.8	11303.5	20604.9	19148.8	22762
P11137	MAP2	Microtubule-associated protein 2	52914.7	53014.5	77652.8	11461	10181.9	8720.53
Q5VT52	RPRD2	Regulation of nuclear pre-mRNA domain-containing protein 2	7912.55	7233.32	8521.64	16564.5	17249.4	19493.2
P63098	PPP3R1	Calcineurin subunit B type 1	356843	321707	325381	122256	113066	90785.2
Q9Y5L4	TIMM13	Mitochondrial import inner membrane translocase subunit Tim13	355816	355909	361010	163424	164690	132507
O95782	AP2A1	AP-2 complex subunit alpha-1	144868	137397	159712	251443	247481	248826
P27105	STOM	Erythrocyte band 7 integral membrane protein	64536.6	66258.1	60404.1	106678	120537	108331
P31040	SDHA	Succinate dehydrogenase [ubiquinone] flavoprotein subunit, mitochondrial	19907.2	22754.4	18391.5	48655	56634	57925.1
P60900	PSMA6	Proteasome subunit alpha type-6	238818	203645	205465	462460	444733	510499
O00410	IPO5	Importin-5	227594	217650	258141	514924	482326	560308
P35232	PHB	Prohibitin	272361	261112	301829	569008	551415	641078
Q99623	PHB2	Prohibitin-2	147701	137349	150882	259832	235311	265759
P33176	KIF5B	Kinesin-1 heavy chain	138875	139825	148360	190628	187829	184030
P22626	HNRNPA2B1	Heterogeneous nuclear ribonucleoproteins A2/B1	1.26888e+06	1.25109e+06	1.32859e+06	1.85789e+06	1.84773e+06	2.01598e+06
P16278	GLB1	Beta-galactosidase	34409	29071.3	39109.5	106177	102212	120437
Q5JVF3	PCID2	PCI domain-containing protein 2	21026.3	21367	21704.5	14109.6	13171.4	14838.8
P40222	TXLNA	Alpha-taxilin	69016.8	71546.8	82949.2	34444.1	35815.3	31763
O15042	U2SURP	U2 snRNP-associated SURP motif-containing protein	7351.77	7160.02	6235.46	14689.8	13186.9	14261.1
P49916	LIG3	DNA ligase 3	11226.1	10772.7	12510.2	23338.4	24213.4	27402.9
P35610	SOAT1	Sterol O-acyltransferase 1	6368.11	6532.57	7618.33	15417	15059.3	13782.8
Q9UDY2	TJP2	Tight junction protein ZO-2	4805.63	7246.79	6102.1	24197	25802.8	27615.5
P63208	SKP1	S-phase kinase-associated protein 1	851354	770081	1.07171e+06	255919	278771	277068
Q15007	WTAP	Pre-mRNA-splicing regulator WTAP	84080.3	94413.8	79942.8	19909	15297.6	12383.3
P60468	SEC61B	Protein transport protein Sec61 subunit beta	232685	202202	130450	2669.68	6035.76	5744.2
Q9UDY8	MALT1	Mucosa-associated lymphoid tissue lymphoma translocation protein 1	3413.51	3969.54	4776.51	15664.5	17010.5	13758.1
O00443	PIK3C2A	Phosphatidylinositol 4-phosphate 3-kinase C2 domain-containing subunit alpha	157652	160771	137226	8144.27	13169	16642.8
Q16537	PPP2R5E	Serine/threonine-protein phosphatase 2A 56 kDa regulatory subunit epsilon isoform	12126.2	9289.72	9083.11	31393.1	29382.9	30731.3
P43243	MATR3	Matrin-3	54935.5	54142.7	54193.8	155591	134195	183519
Q8TAF3	WDR48	WD repeat-containing protein 48	7669.19	7203.11	8023.65	13468.2	12083.9	12808
Q9Y3C1	NOP16	Nucleolar protein 16	109085	180438	193956	18675.3	17155	19252.3
Q15181	PPA1	Inorganic pyrophosphatase	140525	130875	143330	250986	228593	223061
O00231	PSMD11	26S proteasome non-ATPase regulatory subunit 11	259326	247842	231718	491595	453527	539779
P51571	SSR4	Translocon-associated protein subunit delta	352069	324755	366281	610694	562027	566651
P27797	CALR	Calreticulin	2.91362e+06	2.91841e+06	2.51232e+06	1.32479e+06	1.41661e+06	1.2317e+06
O00566	MPHOSPH10	U3 small nucleolar ribonucleoprotein protein MPP10	56296.6	42187	61591.3	10481	12623.7	9840.32
P14868	DARS1	Aspartate--tRNA ligase, cytoplasmic	68528.2	67591.3	69525.3	112718	107754	125067
O60826	CCDC22	Coiled-coil domain-containing protein 22	9508.93	6784.37	10062.9	40397	35951.6	41942.1
O75940	SMNDC1	Survival of motor neuron-related-splicing factor 30	62270.4	59702.3	66357.4	28203.8	22005.2	25928.5
Q6ZUT6	CCDC9B	Coiled-coil domain-containing protein 9B	135213	214000	167095	29565.4	25900.6	21071.1
P54578	USP14	Ubiquitin carboxyl-terminal hydrolase 14	54435.9	70812.2	54110.8	162256	167013	169809
P69905	HBA1	Hemoglobin subunit alpha	655020	622753	444160	134510	140842	127730
Q15942	ZYX	Zyxin	879790	972420	563025	78677.3	77270.5	52864.4
Q9UFG5	C19orf25	UPF0449 protein C19orf25	76158.1	82092.9	127608	9076.61	7510.38	5352.1
Q7L311	ARMCX2	Armadillo repeat-containing X-linked protein 2	11363.5	13807.4	11494.4	29932.6	27629.8	26502.9
O15127	SCAMP2	Secretory carrier-associated membrane protein 2	16581.8	19571	18616.8	32532.6	32869.7	34620
Q15020	SART3	Squamous cell carcinoma antigen recognized by T-cells 3	17579.2	16182.1	21697.8	56032.3	64878.4	55206.9
P52735	VAV2	Guanine nucleotide exchange factor VAV2	203401	237985	170128	11948.2	11026.4	21531.5
P35998	PSMC2	26S proteasome regulatory subunit 7	150509	162771	157076	213212	214234	225268
Q9UNS2	COPS3	COP9 signalosome complex subunit 3	44395.6	46332.6	62486.6	169520	176140	182124
Q00688	FKBP3	Peptidyl-prolyl cis-trans isomerase FKBP3	639782	587427	701917	324633	341366	350278
Q9UBS8	RNF14	E3 ubiquitin-protein ligase RNF14	10000.4	9318.16	6820.63	33912.7	32229.6	33447.5
Q9H3P7	ACBD3	Golgi resident protein GCP60	71850.5	74459.1	73996	31537.9	39145.8	36120
P55735	SEC13	Protein SEC13 homolog	90656.3	91978.6	105384	178370	167871	169627
Q00796	SORD	Sorbitol dehydrogenase	21404.4	20040.6	16789.1	49278.1	54531.8	47185.3
Q9NUJ1	ABHD10	Mycophenolic acid acyl-glucuronide esterase, mitochondrial	24990.3	21397.4	20784.9	44106.7	42333.1	44265.3
O75915	ARL6IP5	PRA1 family protein 3	401383	370794	449415	780154	798089	845321
P18440	NAT1	Arylamine N-acetyltransferase 1	2654.33	2470.62	2876.71	6657.2	8878.38	8025.64
Q15393	SF3B3	Splicing factor 3B subunit 3	73044.1	66073.3	76029.9	149003	158058	182014
Q6QNY1	BLOC1S2	Biogenesis of lysosome-related organelles complex 1 subunit 2	342072	302184	363219	63945.7	59979.8	90403.4
Q9NXV6	CDKN2AIP	CDKN2A-interacting protein	2383.52	2392.03	1801.73	6586.97	6294.21	7031.61
Q9NP72	RAB18	Ras-related protein Rab-18	174944	158491	175550	108818	105615	99249.3
P36639	NUDT1	7,8-dihydro-8-oxoguanine triphosphatase	19122.1	16597.6	19539.7	35385.5	35595.8	33023.8
Q9UNF1	MAGED2	Melanoma-associated antigen D2	57827.2	58390.3	51698.7	24384	28824.7	24189.9
Q14914	PTGR1	Prostaglandin reductase 1	24880	27497.4	34220.9	83513.4	86111.6	81235.3
Q03252	LMNB2	Lamin-B2	157032	167938	172236	246137	261576	272293
Q8IYB3	SRRM1	Serine/arginine repetitive matrix protein 1	114137	119162	102363	57590.8	49036.6	49750.4
P17174	GOT1	Aspartate aminotransferase, cytoplasmic	39792.8	39095.4	39867.3	57317.2	54457.4	61024
P30050	RPL12	60S ribosomal protein L12	515513	513388	595161	1.02854e+06	978519	1.09201e+06
P11117	ACP2	Lysosomal acid phosphatase	33242.5	32810.3	29188	54571.1	51931.4	51320.6
P02795	MT2A	Metallothionein-2	13929.9	11729.3	8881.27	55404.3	70821.5	58057.3
O94889	KLHL18	Kelch-like protein 18	3544.02	3409.7	3813.44	7810.99	7140.21	6514.82
P61019	RAB2A	Ras-related protein Rab-2A	137614	126426	138866	212232	196309	209679
P19838	NFKB1	Nuclear factor NF-kappa-B p105 subunit	4259.42	3921.55	4715.3	19525.3	15651.9	24164.3
P15151	PVR	Poliovirus receptor	166925	164742	195179	86066.8	73990.9	75229.5
Q6RFH5	WDR74	WD repeat-containing protein 74	1865.63	1615.76	2186.84	27803.1	15058.7	28298.1
Q9NPA0	EMC7	ER membrane protein complex subunit 7	13220	10754.3	15730.9	47759.8	45797.1	53248.7
P62750	RPL23A	60S ribosomal protein L23a	670115	804169	737600	405154	403926	384238
P11177	PDHB	Pyruvate dehydrogenase E1 component subunit beta, mitochondrial	48557.3	44100.3	56297.4	117031	120895	109509
P37268	FDFT1	Squalene synthase	12846.8	13130.4	10339.3	27657.4	29195.7	29359.7
Q9P2K8	EIF2AK4	eIF-2-alpha kinase GCN2	10173.6	9894.01	8559.32	20698.7	24435.5	25188.5
Q6UB35	MTHFD1L	Monofunctional C1-tetrahydrofolate synthase, mitochondrial	49242.3	41721.4	53793	107786	112152	113248
Q9Y4J8	DTNA	Dystrobrevin alpha	2251.19	2101.27	2522.53	8307.62	6364.58	6461.53
Q9BT73	PSMG3	Proteasome assembly chaperone 3	6749.58	6047.07	7134.9	14659.3	12776.8	14834.7
O43768	ENSA	Alpha-endosulfine	775281	662178	915728	65199.4	38037.4	78316.6
Q15233	NONO	Non-POU domain-containing octamer-binding protein	55595.9	54304.7	50816.2	89954	99993.7	106195
Q9Y2J2	EPB41L3	Band 4.1-like protein 3	18453.4	18392.1	23327.1	49145.8	46636.1	48609.5
P68363	TUBA1B	Tubulin alpha-1B chain	8.9844e+06	8.58216e+06	1.0124e+07	1.77967e+07	1.77776e+07	2.00847e+07
Q68D91	MBLAC2	Metallo-beta-lactamase domain-containing protein 2	14609.6	13229.5	13437.2	23724.5	27307.5	24019.5
Q9Y5Z4	HEBP2	Heme-binding protein 2	132359	119981	145301	60252.8	59257.9	67506.6
Q9NY65	TUBA8	Tubulin alpha-8 chain	921107	740197	711828	2.6681e+06	2.3053e+06	3.00597e+06
Q8TAT6	NPLOC4	Nuclear protein localization protein 4 homolog	61976.3	61398.3	54484.2	122095	119612	105689
P14550	AKR1A1	Aldo-keto reductase family 1 member A1	96146.7	74211.2	97097.7	253917	241014	278796
P15735	PHKG2	Phosphorylase b kinase gamma catalytic chain, liver/testis isoform	6040.32	6139.65	7332.42	14730.8	14590.5	17001
Q03518	TAP1	Antigen peptide transporter 1	9462	7371.54	10498.4	30728.1	29495.1	27961.6
O95793	STAU1	Double-stranded RNA-binding protein Staufen homolog 1	97926.4	92579.2	105928	54433.6	60107.2	54174.3
Q99417	MYCBP	c-Myc-binding protein	91683.2	77762.1	92397.7	36616.8	33794	40841
O95104	SCAF4	Splicing factor, arginine/serine-rich 15	4708.5	4304.68	4774.66	20064	28777.4	34588.4
P20073	ANXA7	Annexin A7	59666.8	58852.3	66728.7	109207	101876	114184
Q6PML9	SLC30A9	Zinc transporter 9	10699.5	10202.9	11637.7	18409	20834.4	18974.7
Q8TCZ2	CD99L2	CD99 antigen-like protein 2	187239	166299	157116	61414	75336.4	60407.9
Q9H2J4	PDCL3	Phosducin-like protein 3	40861.1	41537	46548.3	25429.4	25209.2	27041.4
P20339	RAB5A	Ras-related protein Rab-5A	577668	537073	566191	743071	728914	715544
Q15063	POSTN	Periostin	18626	17562.1	22175.1	42164.8	40861.7	42510.7
P61088	UBE2N	Ubiquitin-conjugating enzyme E2 N	306958	351292	337196	94398.1	68890.1	60156.8
P61457	PCBD1	Pterin-4-alpha-carbinolamine dehydratase	126013	104047	175376	24280.7	25828.4	23178.2
P16989	YBX3	Y-box-binding protein 3	242262	242484	171975	41241.5	31273.2	26102
P31150	GDI1	Rab GDP dissociation inhibitor alpha	141921	155282	166596	294888	304259	270489
Q9NZ09	UBAP1	Ubiquitin-associated protein 1	30711.7	23564.2	27340.3	11784.9	11273.8	10750.1
P05114	HMGN1	Non-histone chromosomal protein HMG-14	72496.3	72275	49459.5	2910.36	5374.85	5601
Q00341	HDLBP	Vigilin	99102.2	91672.4	92459.2	66876.4	64737.3	69378.9
Q01433	AMPD2	AMP deaminase 2	69458.8	71826.1	75992	49410.5	49484.9	45564.4
Q9UJM3	ERRFI1	ERBB receptor feedback inhibitor 1	98800.5	117686	113723	1384.2	1864.83	456.838
Q9BQ61	TRIR	Telomerase RNA component interacting RNase	68262.7	60508.9	55363.2	5337.76	5107.42	2511.84
Q9BVG4	PBDC1	Protein PBDC1	289867	284737	338112	155310	164522	148686
P37837	TALDO1	Transaldolase	505776	536374	591779	896112	882257	893371
Q08J23	NSUN2	tRNA (cytosine(34)-C(5))-methyltransferase	14652.7	10350	13865.4	42383.6	40896.5	45850.2
P62253	UBE2G1	Ubiquitin-conjugating enzyme E2 G1	20240.8	15143.4	19835.7	53241.4	49070.6	51790.1
P00533	EGFR	Epidermal growth factor receptor	15936.3	12527.3	12317.8	34243	33377.3	36903
Q13409	DYNC1I2	Cytoplasmic dynein 1 intermediate chain 2	163677	133645	144394	61433.2	71316.6	61865.6
O14530	TXNDC9	Thioredoxin domain-containing protein 9	27050.5	34830.2	27239.6	8864.79	7221.39	6300.24
Q13033	STRN3	Striatin-3	26700	26577.4	34248.4	75218.5	72092.4	70497.8
Q15545	TAF7	Transcription initiation factor TFIID subunit 7	49100.8	66274.7	41295.3	3018.05	3386.64	5738.23
P63151	PPP2R2A	Serine/threonine-protein phosphatase 2A 55 kDa regulatory subunit B alpha isoform	29705	36477.3	30481.2	71301.8	64878.4	67582.9
Q9NWQ9	C14orf119	Uncharacterized protein C14orf119	54434	55234.8	35902.6	9256.94	8946.02	7161.77
P29144	TPP2	Tripeptidyl-peptidase 2	13491.8	16640.4	20123.4	55961.6	57958.8	56965.9
Q12959	DLG1	Disks large homolog 1	18326.5	19693.2	18664.4	31202.4	34426.5	29688.8
P62195	PSMC5	26S proteasome regulatory subunit 8	114948	117373	133433	215096	207119	227477
Q7L2H7	EIF3M	Eukaryotic translation initiation factor 3 subunit M	74821.7	71024	105938	313784	311124	319014
Q6PJT7	ZC3H14	Zinc finger CCCH domain-containing protein 14	6217.04	7682.45	5464.79	20738.7	23482.9	19563.8
Q15650	TRIP4	Activating signal cointegrator 1	18374.3	14081.2	18128.2	43402.5	45254.1	49769.4
O14786	NRP1	Neuropilin-1	24567.3	24476.7	19146.9	63965.7	66311	56545.3
Q9NYU1	UGGT2	UDP-glucose:glycoprotein glucosyltransferase 2	9108.83	7344.91	9806.41	22154.6	21910.1	21513.6
P09110	ACAA1	3-ketoacyl-CoA thiolase, peroxisomal	28793	21993	27413.9	71304.7	65931	78025.1
Q16204	CCDC6	Coiled-coil domain-containing protein 6	148498	158218	192215	22422.4	31871.3	36180.1
Q86V81	ALYREF	THO complex subunit 4	318621	307038	303517	230612	214130	232464
O60493	SNX3	Sorting nexin-3	225407	197835	222365	121741	133771	126977
O75347	TBCA	Tubulin-specific chaperone A	54282.5	58877.5	48927.2	22035.3	24324.6	26533
Q9Y2B9	PKIG	cAMP-dependent protein kinase inhibitor gamma	68168.6	115413	82560.8	14398	10081.1	10318.5
P10599	TXN	Thioredoxin	3.10605e+06	3.42212e+06	3.89448e+06	1.68985e+06	1.70335e+06	1.75619e+06
Q99836	MYD88	Myeloid differentiation primary response protein MyD88	9993.2	9389.91	11037.1	25719.6	33076.5	35134.7
P05452	CLEC3B	Tetranectin	33780.4	37550.6	29937	16819.6	15432.3	15490
Q9UKV3	ACIN1	Apoptotic chromatin condensation inducer in the nucleus	77352.5	75629.4	81416.3	56756.6	59735.5	59473.9
Q15139	PRKD1	Serine/threonine-protein kinase D1	19121.4	17681	18405.9	25832.7	26056.4	28135
Q9Y2E5	MAN2B2	Epididymis-specific alpha-mannosidase	25659.2	20619.6	23816.6	55014.3	52822.3	63544.1
Q92600	CNOT9	CCR4-NOT transcription complex subunit 9	9995.57	9177.49	10396.3	22618.7	18532	21899.8
P25789	PSMA4	Proteasome subunit alpha type-4	104344	77966.1	101753	257973	281242	303171
Q6IA69	NADSYN1	Glutamine-dependent NAD(+) synthetase	10732.1	11217.4	10928.8	14465.8	15172	13982.6
P58546	MTPN	Myotrophin	596524	604692	750436	282705	293081	298676
P17655	CAPN2	Calpain-2 catalytic subunit	337243	324944	326719	603938	517769	605623
Q86W92	PPFIBP1	Liprin-beta-1	17948.7	22923.7	18023	46023.7	45754.9	49154
O43583	DENR	Density-regulated protein	146471	198724	133307	34689.7	41660.7	40759.8
Q9BU89	DOHH	Deoxyhypusine hydroxylase	69260.3	75387.6	81088	31981.3	33845.3	38877
Q14166	TTLL12	Tubulin--tyrosine ligase-like protein 12	27172.1	34361.6	35333.8	92333.7	90191.9	79278.4
O75367	MACROH2A1	Core histone macro-H2A.1	29141.1	29357.7	25076.5	68816.2	68487.8	87059.3
O94875	SORBS2	Sorbin and SH3 domain-containing protein 2	84948.4	65838.8	74134.1	34826.1	34697.2	34207.1
Q52LW3	ARHGAP29	Rho GTPase-activating protein 29	7877.06	7600.28	8441.19	11072.7	11475.6	11101.6
Q16891	IMMT	MICOS complex subunit MIC60	134774	124865	166462	354727	377872	345724
Q14258	TRIM25	E3 ubiquitin/ISG15 ligase TRIM25	36319.1	48004.8	44043.8	99551.1	108610	108938
P06396	GSN	Gelsolin	394605	401163	415043	304246	293921	276841
Q00169	PITPNA	Phosphatidylinositol transfer protein alpha isoform	11445.7	14851.8	15628.8	62659.7	70270.4	97260.7
P19387	POLR2C	DNA-directed RNA polymerase II subunit RPB3	8108.24	7481.1	8513.93	34359.7	32081.6	23300.6
O95218	ZRANB2	Zinc finger Ran-binding domain-containing protein 2	48829.7	54656.3	63943.1	11706.1	6829.62	9307.25
Q99567	NUP88	Nuclear pore complex protein Nup88	8550.42	12493.4	13493.5	53634.4	52890.1	47606.1
P08572	COL4A2	Collagen alpha-2(IV) chain	57481.9	62486.2	49936.9	20585.9	18079.5	15087.3
Q00610	CLTC	Clathrin heavy chain 1	740767	736660	849144	1.26397e+06	1.2435e+06	1.27927e+06
P07942	LAMB1	Laminin subunit beta-1	30474.4	33685.7	36798.5	70026.8	61799.2	67342.5
P40227	CCT6A	T-complex protein 1 subunit zeta	159251	132192	167167	334570	326689	362547
Q93050	ATP6V0A1	V-type proton ATPase 116 kDa subunit a isoform 1	355843	313412	286219	831721	785047	1.00459e+06
P24821	TNC	Tenascin	284435	329185	269208	158430	155752	158170
O75694	NUP155	Nuclear pore complex protein Nup155	14524.3	13112.5	17776.3	41953.7	41128.2	37612.1
O95219	SNX4	Sorting nexin-4	202087	247759	211588	80580.3	81898.5	63053.1
P17096	HMGA1	High mobility group protein HMG-I/HMG-Y	1.37796e+06	2.18575e+06	713261	28942.3	43774.1	37700.1
O43615	TIMM44	Mitochondrial import inner membrane translocase subunit TIM44	45270.4	39361.6	38272.5	69250.7	70202.8	70274.8
Q13496	MTM1	Myotubularin	6285.62	5238.39	4042.38	31307.5	23918	35081.9
Q6IQ22	RAB12	Ras-related protein Rab-12	9543.65	8740.5	10022.9	16628.6	17254	19406.9
O75391	SPAG7	Sperm-associated antigen 7	62439.9	65343.2	76862.9	14390.6	17060.7	10495.1
O95721	SNAP29	Synaptosomal-associated protein 29	128023	106657	116814	31556.7	34855	44226.4
P62081	RPS7	40S ribosomal protein S7	110207	120104	68383	736451	588238	736854
Q8TBC4	UBA3	NEDD8-activating enzyme E1 catalytic subunit	22138.8	20670	22993.5	44185.3	38417.6	46621.2
P22692	IGFBP4	Insulin-like growth factor-binding protein 4	70795.5	64425.8	62767.1	39408	38451.2	42703
Q9BXK5	BCL2L13	Bcl-2-like protein 13	22550.9	22782.5	20513.8	56118.9	49109.3	43754.4
P54252	ATXN3	Ataxin-3	4755.63	4744.4	5224.14	8788.43	8424.7	7671.64
P11169;Q8TDB8	SLC2A3	Solute carrier family 2, facilitated glucose transporter member 3;Solute carrier family 2, facilitated glucose transporter member 14	11389.8	9048.81	7435.12	32108.1	32802.1	35141.8
P46459	NSF	Vesicle-fusing ATPase	137127	142832	158321	247099	234546	230580
Q14444	CAPRIN1	Caprin-1	599263	707863	615278	369135	373982	379397
Q14554	PDIA5	Protein disulfide-isomerase A5	19547.7	22059.5	18122.6	40758.7	38178.2	36671.5
Q92820	GGH	Gamma-glutamyl hydrolase	67026.8	63659.6	81710.3	151801	153859	159849
P42771	CDKN2A	Cyclin-dependent kinase inhibitor 2A	150960	137854	165675	84234.9	83887	88578.6
O00151	PDLIM1	PDZ and LIM domain protein 1	126695	130090	155734	56497.9	56253.7	65614.6
P61009	SPCS3	Signal peptidase complex subunit 3	184682	170717	210720	373679	380290	421777
P60953	CDC42	Cell division control protein 42 homolog	132845	144559	101453	410744	370432	380250
Q8WWX9	SELENOM	Selenoprotein M	65076.5	80407.4	70849.5	17830	24048.8	24091.7
Q9Y4K4	MAP4K5	Mitogen-activated protein kinase kinase kinase kinase 5	27518	31972.9	30305.2	19052.2	18443.9	17896.7
Q9UJ14	GGT7	Glutathione hydrolase 7	2088.54	1923.36	2188.05	3801.25	4366.1	4678.73
Q7L1Q6	BZW1	Basic leucine zipper and W2 domain-containing protein 1	201306	212357	224165	113161	109698	92502.2
Q86U42	PABPN1	Polyadenylate-binding protein 2	571051	554566	814362	179217	175670	187126
Q13561	DCTN2	Dynactin subunit 2	365036	331930	367718	221036	212710	237087
Q9NRD1	FBXO6	F-box only protein 6	2503.81	2360.02	3004	16671.8	11173.9	10839.3
P50402	EMD	Emerin	54187.8	48257	43053.7	123550	103048	114192
P01275	GCG	Glucagon	10052.9	8087.73	5267.67	51038.6	49947.7	52029.8
O43617	TRAPPC3	Trafficking protein particle complex subunit 3	116195	115849	114592	94318.9	96285.4	89788.3
Q9ULX3	NOB1	RNA-binding protein NOB1	4345.18	3286.17	4993.36	37459.1	22274.7	31397.2
Q9BV44	THUMPD3	THUMP domain-containing protein 3	10077.4	9358.69	11007.9	28904.6	27036.1	37596.7
Q9UJU6	DBNL	Drebrin-like protein	275019	387002	306405	37123.1	61918.4	55013.2
Q92609	TBC1D5	TBC1 domain family member 5	9901.15	9459.77	7681.75	19832.8	20195	19365.2
Q9Y3E7	CHMP3	Charged multivesicular body protein 3	149028	178750	128349	35312.7	22258.2	23701.2
O95757	HSPA4L	Heat shock 70 kDa protein 4L	296245	314890	248761	106978	78948.3	84720.3
Q96DG6	CMBL	Carboxymethylenebutenolidase homolog	37304.2	34837.7	25365.7	134763	128289	109081
Q9Y547	HSPB11	Intraflagellar transport protein 25 homolog	24246.4	18685.7	17081.9	64829.4	67771	82376.8
Q96SU4	OSBPL9	Oxysterol-binding protein-related protein 9	7997.73	7492.71	8276.34	18548.4	17711.9	23448
P23434	GCSH	Glycine cleavage system H protein, mitochondrial	166426	146498	173259	87951.5	88868.2	96054.8
Q8TDX7	NEK7	Serine/threonine-protein kinase Nek7	46665.9	47540.2	55122.4	91279.3	97616	106144
P05412	JUN	Transcription factor AP-1	38212.6	31447.5	41301.9	16630.2	15557.9	15716.5
P07954	FH	Fumarate hydratase, mitochondrial	137046	125279	155252	254561	265455	262564
P10768	ESD	S-formylglutathione hydrolase	82480.2	72141.9	73826.4	125033	116259	123893
P17844	DDX5	Probable ATP-dependent RNA helicase DDX5	140141	129788	160482	274630	269519	293728
Q9BS26	ERP44	Endoplasmic reticulum resident protein 44	166272	170344	201072	324736	342200	326004
Q99447	PCYT2	Ethanolamine-phosphate cytidylyltransferase	14044.4	13688.7	15660.7	30492.6	27565.6	25528.1
Q4G0N4	NADK2	NAD kinase 2, mitochondrial	7114.57	6875.19	6283.31	25085.6	26345.7	18127.6
P35268	RPL22	60S ribosomal protein L22	2.23684e+06	2.79055e+06	3.14518e+06	998214	969761	895349
P49184	DNASE1L1	Deoxyribonuclease-1-like 1	16839.8	13703.8	10397.1	53695.7	54411.3	52554.3
Q12797	ASPH	Aspartyl/asparaginyl beta-hydroxylase	129975	131965	151573	249886	233948	263810
O00264	PGRMC1	Membrane-associated progesterone receptor component 1	208121	216187	164086	38908.8	40134.4	24878.8
Q99733	NAP1L4	Nucleosome assembly protein 1-like 4	384806	403598	448591	261505	248730	243640
Q12905	ILF2	Interleukin enhancer-binding factor 2	51019.5	67893.7	63545	146497	139136	149257
Q9BWS9	CHID1	Chitinase domain-containing protein 1	22153.4	19250.5	24258.8	48788.7	61183.7	55666.4
Q8IYM9	TRIM22	E3 ubiquitin-protein ligase TRIM22	7158.98	4901.71	8493.34	40497.9	43368.2	33671.5
Q9GZM8	NDEL1	Nuclear distribution protein nudE-like 1	70157	58908.2	62884.2	10608.5	12928.3	17746.4
O14828	SCAMP3	Secretory carrier-associated membrane protein 3	37342.2	36984.7	47248.8	87100.9	92614.5	94267.3
O14776	TCERG1	Transcription elongation regulator 1	23269.5	20741.9	19455.2	49774.2	45156.3	57958.4
Q9NWS0	PIH1D1	PIH1 domain-containing protein 1	33285.8	40379.3	34366.1	19664	17876.5	17788.8
P18031	PTPN1	Tyrosine-protein phosphatase non-receptor type 1	106900	111736	133587	224437	233331	233092
Q9H0R3	TMEM222	Transmembrane protein 222	4789.9	6444.03	7369.61	21003.9	21154.1	22080.1
Q8WUM0	NUP133	Nuclear pore complex protein Nup133	2.78017e+06	1.98349e+06	2.35672e+06	243397	217807	409908
Q6IBS0	TWF2	Twinfilin-2	67741.4	64050.4	69493.5	86743.6	88936.6	91793.2
P18615	NELFE	Negative elongation factor E	35963.6	34534.2	37945.5	12534.7	12880.8	8987.72
Q9BT78	COPS4	COP9 signalosome complex subunit 4	49786.9	45132.8	51041.4	89989.6	85433.2	102485
P62937	PPIA	Peptidyl-prolyl cis-trans isomerase A	2.34705e+06	2.40676e+06	2.62768e+06	4.064e+06	4.10451e+06	4.67874e+06
Q96P70	IPO9	Importin-9	42908.6	36020.2	46627.1	86835.7	94640.5	95900.5
O43665	RGS10	Regulator of G-protein signaling 10	30852.9	22605.4	26783.4	5750.09	3621.24	3323.25
Q15369	ELOC	Elongin-C	345971	302610	467478	93745.4	105050	87829
Q15428	SF3A2	Splicing factor 3A subunit 2	20327.1	22325.1	25483.6	54756	51378.2	64660.2
Q8NEZ5	FBXO22	F-box only protein 22	16915.8	16177	18528.2	30824.3	33720.1	37662.5
P45973	CBX5	Chromobox protein homolog 5	33281	30032.8	24924.7	9726.53	11044	8472.14
P09497	CLTB	Clathrin light chain B	450429	444317	274101	17048.4	12453.1	5561.43
P22695	UQCRC2	Cytochrome b-c1 complex subunit 2, mitochondrial	51804.5	44410.1	55338.7	96684	95617	93168.8
Q9Y4C2	TCAF1	TRPM8 channel-associated factor 1	14639.1	13039.8	14424.7	42597.5	32656	45714.4
P11766	ADH5	Alcohol dehydrogenase class-3	318928	295304	362854	685896	680469	603222
Q9H488	POFUT1	GDP-fucose protein O-fucosyltransferase 1	45925.6	38454.2	51803.1	104254	102445	107230
O75094	SLIT3	Slit homolog 3 protein	6021.35	5650.23	6096.17	8744.44	9646.5	10120.5
P21589	NT5E	5'-nucleotidase	101530	118134	101183	173899	174227	175026
P55084	HADHB	Trifunctional enzyme subunit beta, mitochondrial	131274	142441	125725	225533	224728	202317
P14649	MYL6B	Myosin light chain 6B	2.43868e+07	2.00806e+07	1.2344e+07	837465	1.08531e+06	444970
Q9H4A6	GOLPH3	Golgi phosphoprotein 3	20803.5	19218.4	22699.1	33411.6	32844.4	33972.3
O94760	DDAH1	N(G),N(G)-dimethylarginine dimethylaminohydrolase 1	96836.3	86514.2	97407.1	136538	135428	134792
P49591	SARS1	Serine--tRNA ligase, cytoplasmic	83679.7	111333	95786.2	250012	244976	300782
Q9BT40	INPP5K	Inositol polyphosphate 5-phosphatase K	6938.95	6242.19	7340.18	19840.4	17028	24261
P48163	ME1	NADP-dependent malic enzyme	29074	38335.7	31271.7	84728.5	73809.6	84652.2
Q9NR46	SH3GLB2	Endophilin-B2	37665.3	32596.7	33384	19557.7	21334.6	18918.9
P56182	RRP1	Ribosomal RNA processing protein 1 homolog A	40872.7	36364.8	31457.1	16087.7	17489.5	16918.7
P41250	GARS1	Glycine--tRNA ligase	231164	274880	168413	45706.8	36308.3	30242.7
Q6UW63	POGLUT2	Protein O-glucosyltransferase 2	6399.33	3616.68	6202.01	33096.9	30486	37098.2
Q7RTP6	MICAL3	[F-actin]-monooxygenase MICAL3	4038.08	2562.35	3444.88	14047.5	13663	11734.7
Q7Z406	MYH14	Myosin-14	1.6997e+06	1.91199e+06	926088	113061	58467.6	91128.2
P50990	CCT8	T-complex protein 1 subunit theta	414295	448460	449219	607995	672414	660546
Q9H0R4	HDHD2	Haloacid dehalogenase-like hydrolase domain-containing protein 2	27385.3	26432.3	29349.5	48635.8	42227.3	44864.3
Q9BRA2	TXNDC17	Thioredoxin domain-containing protein 17	255857	269439	217499	128103	112660	112261
Q9Y2T2	AP3M1	AP-3 complex subunit mu-1	24174.4	27087.5	28255.4	60912	57622.3	75023.8
Q9P0M6	MACROH2A2	Core histone macro-H2A.2	5511.9	5534.34	6013.04	9336.33	10680.3	11312.2
P53680	AP2S1	AP-2 complex subunit sigma	39447.3	27741.9	31817.7	88764.2	85814.9	94113.9
Q9HB07	MYG1	UPF0160 protein MYG1, mitochondrial	42814.4	35234.2	29055.8	101621	103714	111280
O43809	NUDT21	Cleavage and polyadenylation specificity factor subunit 5	43340.3	45394.8	51615.6	82289.5	79664	76667.1
O95302	FKBP9	Peptidyl-prolyl cis-trans isomerase FKBP9	149272	149609	169284	105533	104301	102296
Q96GQ5	RUSF1	RUS1 family protein C16orf58	418844	438094	1.26814e+06	15062.4	20525.2	18496.1
P62333	PSMC6	26S proteasome regulatory subunit 10B	67838.7	56853.4	60958.5	128397	129764	158129
P42765	ACAA2	3-ketoacyl-CoA thiolase, mitochondrial	56547.7	50249.1	49011.7	81306.9	83333.6	88934.2
P61163	ACTR1A	Alpha-centractin	285027	223316	251079	492768	489521	515449
Q9Y2A7	NCKAP1	Nck-associated protein 1	44305.6	43801.7	53127.8	96785.9	98526.9	87015.8
Q8NFW8	CMAS	N-acylneuraminate cytidylyltransferase	28144.4	22853.1	25020.1	45674.5	44150.7	46510.9
O43252	PAPSS1	Bifunctional 3'-phosphoadenosine 5'-phosphosulfate synthase 1	97564.6	97163	111466	169195	174742	192439
Q9Y5J7	TIMM9	Mitochondrial import inner membrane translocase subunit Tim9	22550.5	27478.4	30232	11784.1	11811.8	11624.5
Q96PU5	NEDD4L	E3 ubiquitin-protein ligase NEDD4-like	19768.6	13204.9	21835.5	78843.3	82031.5	74212.3
O14879	IFIT3	Interferon-induced protein with tetratricopeptide repeats 3	42579	46242.3	44681.8	21742	17450.5	15995.7
O43716	GATC	Glutamyl-tRNA(Gln) amidotransferase subunit C, mitochondrial	47992.8	35459.9	46380.2	14087.4	10046.2	11489.9
Q14108	SCARB2	Lysosome membrane protein 2	81564.3	75670.8	61222.3	173916	163316	185146
Q13423	NNT	NAD(P) transhydrogenase, mitochondrial	28012.8	32252.4	21788.5	79478.7	80557.4	78761.3
Q12899	TRIM26	Tripartite motif-containing protein 26	7345.52	7073.79	6669.9	12999.4	14530.9	16737
Q96AC1	FERMT2	Fermitin family homolog 2	144386	149742	134830	216733	222416	201510
Q9Y2P8	RCL1	RNA 3'-terminal phosphate cyclase-like protein	14380.2	13785.4	13645.4	39408.8	45497.2	31542.5
P51553	IDH3G	Isocitrate dehydrogenase [NAD] subunit gamma, mitochondrial	19797.5	16249.2	18140.5	39462.1	35899.1	44486.8
O15371	EIF3D	Eukaryotic translation initiation factor 3 subunit D	117029	110985	114499	216037	227766	278450
Q9Y6K9	IKBKG	NF-kappa-B essential modulator	84118.2	106469	106717	25720.1	36094.7	29322.3
P62424	RPL7A	60S ribosomal protein L7a	829470	860705	827368	1.04045e+06	990062	1.00043e+06
Q13177	PAK2	Serine/threonine-protein kinase PAK 2	94065	110850	112350	188989	179831	181660
Q9P0V9	SEPTIN10	Septin-10	15922.2	11505.9	16624.7	46959.5	44420.3	53246.5
Q9Y6M5	SLC30A1	Zinc transporter 1	16938.4	15733.6	11076.8	59145.1	53640.3	70759.2
Q9NQ50	MRPL40	39S ribosomal protein L40, mitochondrial	76745.3	57864	73724.7	11576.2	11537	18158.8
Q9BQ67	GRWD1	Glutamate-rich WD repeat-containing protein 1	12752.4	10195.3	12875	52769.3	36519	53633.6
O15372	EIF3H	Eukaryotic translation initiation factor 3 subunit H	138593	148423	139331	67970.4	62468	50258.5
O95202	LETM1	Mitochondrial proton/calcium exchanger protein	45772.4	41913.9	52570.7	99166.8	94018.7	87846.7
Q9NWM8	FKBP14	Peptidyl-prolyl cis-trans isomerase FKBP14	54068.8	62724.4	50600	30951.5	30243.1	29117.7
Q9NQT5	EXOSC3	Exosome complex component RRP40	29380.1	29101.7	31669.8	50270	49088.9	43883.2
P02545	LMNA	Prelamin-A/C	1.74743e+06	1.88088e+06	2.10198e+06	905880	833435	702618
Q9NY33	DPP3	Dipeptidyl peptidase 3	109562	117089	103272	179547	182798	163441
Q9H3H3	C11orf68	UPF0696 protein C11orf68	83825.4	90129.4	110290	38831.2	35680.3	42307.6
Q9UBS4	DNAJB11	DnaJ homolog subfamily B member 11	271050	247711	221020	454125	434320	424049
Q8NEU8	APPL2	DCC-interacting protein 13-beta	5826.73	8825.01	7677.55	22618.6	22556.4	22642.4
Q9NVH1	DNAJC11	DnaJ homolog subfamily C member 11	9500.71	13431.5	11517.8	41236.7	42329.9	32306.8
Q9UHJ6	SHPK	Sedoheptulokinase	5970.1	4781.64	6561.32	26915.5	24247.7	39960.9
Q16762	TST	Thiosulfate sulfurtransferase	20319.7	16909.8	22273.3	45448.3	44868.3	41154.7
Q86Y39	NDUFA11	NADH dehydrogenase [ubiquinone] 1 alpha subcomplex subunit 11	17802.2	12269.1	13637.5	41158.4	40627	46212.3
P28300	LOX	Protein-lysine 6-oxidase	108421	129038	121904	67921	69485.3	74087.9
Q14344	GNA13	Guanine nucleotide-binding protein subunit alpha-13	36812.8	30815.2	33896.1	53814.2	55983.7	54500.8
P22061	PCMT1	Protein-L-isoaspartate(D-aspartate) O-methyltransferase	59043.1	51338	57665.5	114428	99324.4	122478
P16401	H1-5	Histone H1.5	1.35881e+06	1.31004e+06	1.6226e+06	201127	118430	83286.2
Q9NTK5	OLA1	Obg-like ATPase 1	75811.5	80539	88818.3	137925	152801	134734
P0DMV8;P0DMV9	HSPA1A	Heat shock 70 kDa protein 1A;Heat shock 70 kDa protein 1B	518538	508917	587346	819003	852246	813763
Q6EMK4	VASN	Vasorin	33468.1	24679.1	36386.6	93092.7	89874.9	93391.9
Q9Y4L1	HYOU1	Hypoxia up-regulated protein 1	262726	227118	234258	381779	404764	370507
Q9BXW7	HDHD5	Haloacid dehalogenase-like hydrolase domain-containing 5	11119.1	10281.8	12075	47623.6	31383.3	46484.1
Q9UHN6	CEMIP2	Cell surface hyaluronidase	379295	745206	704896	77458.7	70789.1	56437.6
P52907	CAPZA1	F-actin-capping protein subunit alpha-1	138067	138909	139039	179483	191712	202597
Q16658	FSCN1	Fascin	109574	112119	89139.7	214811	207222	236269
Q05639	EEF1A2	Elongation factor 1-alpha 2	57795.5	55350.9	66099	123113	159351	134984
P84095	RHOG	Rho-related GTP-binding protein RhoG	25489.6	31121	32350.7	60250.3	60418	56827.8
Q14008	CKAP5	Cytoskeleton-associated protein 5	38360.7	31765.2	41560.6	82282.6	76124.3	85288.3
Q9NUY8	TBC1D23	TBC1 domain family member 23	7423.38	5106.01	7520.06	22141.9	23216.5	20391.6
Q8WWC4	MAIP1	m-AAA protease-interacting protein 1, mitochondrial	9888.8	13312.8	16197.8	47087.6	50291.3	55815.6
O60220	TIMM8A	Mitochondrial import inner membrane translocase subunit Tim8 A	122696	151531	129401	36835	47382	30839.2
Q9NYJ1	COA4	Cytochrome c oxidase assembly factor 4 homolog, mitochondrial	60454.4	51271.2	63798.3	14290.8	21011.2	18580.9
P16435	POR	NADPH--cytochrome P450 reductase	10594.4	15877.2	20139.6	84540.2	79831.5	91760.1
Q14919	DRAP1	Dr1-associated corepressor	171198	152957	257300	46418.4	43899	44191.8
P40939	HADHA	Trifunctional enzyme subunit alpha, mitochondrial	150762	137329	160549	226520	238927	228172
Q9UBT7	CTNNAL1	Alpha-catulin	3394.83	3228.89	3602.03	6747.93	6292.38	8041.23
Q9UPT5	EXOC7	Exocyst complex component 7	18247.2	17340	22385.2	40074.6	39768.5	38206.5
P26373	RPL13	60S ribosomal protein L13	1.17083e+07	1.95714e+07	6.30415e+06	576875	500115	609506
Q8IZP0	ABI1	Abl interactor 1	31800.2	25759.6	35554.6	74155.7	75979.4	84965.5
O43143	DHX15	Pre-mRNA-splicing factor ATP-dependent RNA helicase DHX15	28709.1	38171	43970.6	122270	113595	111938
Q9Y3D0	CIAO2B	Cytosolic iron-sulfur assembly component 2B	121138	118202	124836	55306.8	64759.8	70391.8
Q12884	FAP	Prolyl endopeptidase FAP	212703	187273	221912	328210	325728	337262
Q9HA65	TBC1D17	TBC1 domain family member 17	17417.6	22733.9	16761.9	48018.1	46397.2	54602.1
Q6P2Q9	PRPF8	Pre-mRNA-processing-splicing factor 8	40399.5	41161.8	46470.3	70934	68015.7	64532.6
Q13162	PRDX4	Peroxiredoxin-4	330074	355719	384750	544397	533009	526798
Q96JB5	CDK5RAP3	CDK5 regulatory subunit-associated protein 3	32786.9	28992.7	32886.3	53232.5	47797.6	52934.5
Q01130	SRSF2	Serine/arginine-rich splicing factor 2	770267	736492	788937	156064	168416	256628
Q8IV08	PLD3	Phospholipase D3	182321	169832	194516	115380	119887	125592
P15104	GLUL	Glutamine synthetase	10023.3	7905.99	8859.7	19135.7	17451.3	20800.5
Q13443	ADAM9	Disintegrin and metalloproteinase domain-containing protein 9	6164.85	7286.91	8732.02	18938	17806.4	18113
Q13867	BLMH	Bleomycin hydrolase	18054.5	31737.7	37042	194928	191729	210896
P61764	STXBP1	Syntaxin-binding protein 1	12730.2	11796.8	21424.1	78636.4	77963.4	85635.4
Q9Y6C2	EMILIN1	EMILIN-1	89931.6	86955.5	123065	30760.7	34966.1	27694.3
P30711	GSTT1	Glutathione S-transferase theta-1	4290.56	4931.42	3129.16	17899.2	24364.1	16928.1
P20839	IMPDH1	Inosine-5'-monophosphate dehydrogenase 1	31925.7	29307	32709	43792	42149.6	42585.1
O14950;P19105	MYL12B	Myosin regulatory light chain 12B;Myosin regulatory light chain 12A	1.41074e+07	1.39171e+07	1.38317e+07	2.47483e+06	2.75198e+06	4.2973e+06
P27816	MAP4	Microtubule-associated protein 4	1.95142e+06	1.87781e+06	2.10006e+06	1.35612e+06	1.31638e+06	1.20943e+06
O15213	WDR46	WD repeat-containing protein 46	9301.71	9207.1	9273.57	4858.95	3890.23	3565.01
Q9UBW8	COPS7A	COP9 signalosome complex subunit 7a	62932.6	64949	64485.2	86998.9	82136.2	92044.3
Q16222	UAP1	UDP-N-acetylhexosamine pyrophosphorylase	132534	138706	152588	207451	206504	202193
Q9H4G0	EPB41L1	Band 4.1-like protein 1	4147.99	3840.56	4422.75	10701.9	11626.4	15778.4
Q8NCA5	FAM98A	Protein FAM98A	133582	129819	149451	88157.2	93928.8	89627.3
Q9NX47	MARCHF5	E3 ubiquitin-protein ligase MARCH5	7393.82	7148.04	8581.67	12808	13711.8	14245.4
Q14137	BOP1	Ribosome biogenesis protein BOP1	14226	11126.6	16283.7	40227.9	38450.6	36086.7
Q9UMS0	NFU1	NFU1 iron-sulfur cluster scaffold homolog, mitochondrial	142047	161380	161510	55078.1	53872.8	37446.2
P61964	WDR5	WD repeat-containing protein 5	15125.3	11728.2	9379.14	41760.2	39832.8	39652.7
O75935	DCTN3	Dynactin subunit 3	175502	234647	208554	39788.4	46969	25956.7
Q9UM54	MYO6	Unconventional myosin-VI	22797.1	22284.6	25302.8	32826.4	33287	33682.2
Q9Y5K6	CD2AP	CD2-associated protein	52159.1	62765.3	69195.5	28993.9	29829	28595.7
P01344	IGF2	Insulin-like growth factor II	97346.4	98620.5	61360.8	20738.4	21796.7	20593.9
P49588	AARS1	Alanine--tRNA ligase, cytoplasmic	150585	139778	145155	174746	175598	176460
Q6ZS17	RIPOR1	Rho family-interacting cell polarization regulator 1	3835.4	3485.69	3979.17	8717.6	7247.31	9652.32
O43765	SGTA	Small glutamine-rich tetratricopeptide repeat-containing protein alpha	263837	212102	333669	43780.8	59204.5	34649.3
Q96CN7	ISOC1	Isochorismatase domain-containing protein 1	4380.44	6527.04	6678.56	39323.4	24812.9	29912.5
Q96ME1	FBXL18	F-box/LRR-repeat protein 18	8790.46	8282.77	9566.04	31729.8	21235.3	27765
O60502	OGA	Protein O-GlcNAcase	8226.88	11501.3	12920.1	36564.3	37473.9	33933.9
Q8N3D4	EHBP1L1	EH domain-binding protein 1-like protein 1	18628.8	18069.5	17367.3	9295.78	7520.06	6759.09
Q9H1B7	IRF2BPL	Probable E3 ubiquitin-protein ligase IRF2BPL	7315.98	6771.5	7764.81	23401.6	17339.4	25798
Q99829	CPNE1	Copine-1	110213	130220	124875	200808	211645	231291
Q6IAN0	DHRS7B	Dehydrogenase/reductase SDR family member 7B	5942.01	5508.08	3712.05	19078.5	17237.2	19952.5
P13647	KRT5	Keratin, type II cytoskeletal 5	25843	26472.1	27015.1	17964.4	20238.6	19309.5
P02771	AFP	Alpha-fetoprotein	88201.2	96140.1	74738.8	37847.2	28908.2	29482.9
Q7Z3E5	ARMC9	LisH domain-containing protein ARMC9	12373.5	11381.6	15323.7	27446.2	30045.5	29776.4
O76094	SRP72	Signal recognition particle subunit SRP72	41513.1	37977.6	51746.7	98984.2	94710.7	98840.9
Q6ZMK1	CYHR1	Cysteine and histidine-rich protein 1	147655	117792	95481.3	10157.2	9099.43	19059.8
Q99747	NAPG	Gamma-soluble NSF attachment protein	66931.6	67833.5	65412.6	23604.9	20057.7	14448.3
Q86UP2	KTN1	Kinectin	33853.1	34435.5	38500.5	54143.1	54578.3	50784.1
Q9BW83	IFT27	Intraflagellar transport protein 27 homolog	3992.09	6101.46	7608.31	29423.7	31183	36277.8
O75533	SF3B1	Splicing factor 3B subunit 1	51556.3	51048.5	60481.2	88019.2	87535.5	92449
Q52LJ0	FAM98B	Protein FAM98B	41010.6	42494.5	29730.4	107445	97230.4	109946
P07951	TPM2	Tropomyosin beta chain	3.59199e+06	5.18014e+06	1.18864e+06	54154	67748.4	47992.5
Q9UBB4	ATXN10	Ataxin-10	77542.5	76627.8	64736.4	118476	123048	121974
Q96DI7	SNRNP40	U5 small nuclear ribonucleoprotein 40 kDa protein	6426.29	4182.53	8476.7	36134.5	41745.4	35300.7
P68871	HBB	Hemoglobin subunit beta	851183	838906	469375	127814	93261.2	93970.5
Q96P48	ARAP1	Arf-GAP with Rho-GAP domain, ANK repeat and PH domain-containing protein 1	9292.8	8721.46	10010	16223.6	16930.2	19931.3
Q9NUQ3	TXLNG	Gamma-taxilin	9441.51	9791.18	9705.12	6222.68	5418.85	4992.96
P61201	COPS2	COP9 signalosome complex subunit 2	48267	51045.3	54322.8	73315	69580.7	75156
P54709	ATP1B3	Sodium/potassium-transporting ATPase subunit beta-3	92257	83588.1	111393	191797	200154	201936
Q5T447	HECTD3	E3 ubiquitin-protein ligase HECTD3	6714.49	5984.98	7613.77	39861.8	27027.3	52173.2
P47897	QARS1	Glutamine--tRNA ligase	63946.2	56068.8	70583.8	130965	124637	114156
Q8N1B4	VPS52	Vacuolar protein sorting-associated protein 52 homolog	7674.8	7299.01	8232.78	12641.6	12852.8	15014
Q9Y2H6	FNDC3A	Fibronectin type-III domain-containing protein 3A	14287.9	13920.4	12961.2	30593.8	29335.3	23829.5
O43314	PPIP5K2	Inositol hexakisphosphate and diphosphoinositol-pentakisphosphate kinase 2	9656.04	9133.13	8721.86	14161	16532.3	14352.4
O14980	XPO1	Exportin-1	41548	35231.8	45806	81260.7	80682.6	90646.3
P27708	CAD	CAD protein	34704.1	33367.1	41122.8	63237.4	61986.2	62949.2
Q9BZE4	GTPBP4	Nucleolar GTP-binding protein 1	22906.8	20927.3	25810.3	40573.5	42726.4	46787.3
Q9NX55	HYPK	Huntingtin-interacting protein K	178569	175477	245750	74453.4	68324.2	78019.1
Q14257	RCN2	Reticulocalbin-2	623854	504670	441410	221106	206099	219518
Q15436	SEC23A	Protein transport protein Sec23A	55828	53511.1	48574.1	76008.3	77112.1	73966.8
P38159	RBMX	RNA-binding motif protein, X chromosome	303385	275534	261333	406445	414476	432284
Q9UEW8	STK39	STE20/SPS1-related proline-alanine-rich protein kinase	40860	41889.5	44826.4	53476.6	53925.9	54170.9
Q86X02	CDR2L	Cerebellar degeneration-related protein 2-like	18305.6	14174.9	16152.2	3580.11	2486.09	4419.96
O43301	HSPA12A	Heat shock 70 kDa protein 12A	6881.72	6327.8	7142.09	13941.4	11307	12088.4
Q14699	RFTN1	Raftlin	38407.2	44227.6	47161.1	75657.7	71278.5	76737.3
Q9BWM7	SFXN3	Sideroflexin-3	111288	113200	131333	196023	184396	187612
P24539	ATP5PB	ATP synthase F(0) complex subunit B1, mitochondrial	60678.6	64006.9	72693.1	108401	105082	115959
Q9NR09	BIRC6	Baculoviral IAP repeat-containing protein 6	2312.5	2073.49	2295.89	7242.09	4957.1	5736.04
P09972	ALDOC	Fructose-bisphosphate aldolase C	226366	218228	251169	348138	363322	392687
P36578	RPL4	60S ribosomal protein L4	675525	678397	762549	1.03039e+06	1.05946e+06	1.14329e+06
Q13618	CUL3	Cullin-3	20560.1	21886.6	26340	52901.5	44889.2	47081.1
Q96I24	FUBP3	Far upstream element-binding protein 3	16461.3	9613.26	17466.5	66861.1	71353.2	73291.6
P04792	HSPB1	Heat shock protein beta-1	1.1539e+07	1.06187e+07	1.28231e+07	5.20126e+06	5.27233e+06	6.4119e+06
P52788	SMS	Spermine synthase	42084.8	37768.1	35629.9	96050.1	84857.8	120275
Q9H6Z4	RANBP3	Ran-binding protein 3	67138.4	62667.1	71449.2	36344.3	37242.7	43067.7
P25445	FAS	Tumor necrosis factor receptor superfamily member 6	247536	98869	288152	9389.22	9799.28	12582.1
Q9Y5X1	SNX9	Sorting nexin-9	15949.9	13851.8	23241.7	65013.9	78037.5	65369
Q96N67	DOCK7	Dedicator of cytokinesis protein 7	13223.4	16963.4	20210.5	46021.5	48089	46119.5
Q9H0D6	XRN2	5'-3' exoribonuclease 2	36110.2	30136	46030.4	105652	108228	100449
Q9P2I0	CPSF2	Cleavage and polyadenylation specificity factor subunit 2	12151.9	15366.9	13401.9	24372.1	25422.2	23804.1
O76071	CIAO1	Probable cytosolic iron-sulfur protein assembly protein CIAO1	17435.6	16992.8	19115.6	36565.6	36642.2	29740.1
Q96RP9	GFM1	Elongation factor G, mitochondrial	18736.6	25620.8	28015	64069.5	67610.5	69894.4
Q9Y6A4	CFAP20	Cilia- and flagella-associated protein 20	36059.5	46297	47018.8	108586	116570	93179.2
P53814	SMTN	Smoothelin	47126.1	47369.5	61756.8	24124.8	23579.2	25019.8
Q99848	EBNA1BP2	Probable rRNA-processing protein EBP2	88939.7	82908.9	85086.9	28756.1	23342.2	16583.9
Q6P3W7	SCYL2	SCY1-like protein 2	14637.1	14323.2	13988.9	22165.5	21075.7	25290
P83876	TXNL4A	Thioredoxin-like protein 4A	24131.5	20067.8	18466.1	41739.3	41027.4	39318.2
P17301	ITGA2	Integrin alpha-2	40302.2	49181.2	35681.5	90964.8	97973.9	89754.7
P11142	HSPA8	Heat shock cognate 71 kDa protein	2.92783e+06	2.89151e+06	3.09779e+06	4.05714e+06	4.29224e+06	4.65852e+06
O14907	TAX1BP3	Tax1-binding protein 3	347362	358333	391214	150332	164427	200276
P01033	TIMP1	Metalloproteinase inhibitor 1	95052.7	121267	103706	25218.6	28491.8	16156.5
Q8TC07	TBC1D15	TBC1 domain family member 15	13686.8	9831.39	15031.1	41643.1	37541.8	36647.3
P61981	YWHAG	14-3-3 protein gamma	742319	843460	915347	333221	428694	380221
P23142	FBLN1	Fibulin-1	458591	452814	454336	91126.9	91048.6	153270
Q7Z434	MAVS	Mitochondrial antiviral-signaling protein	35917.5	43103	46357.3	84236	77539.8	79477
Q9Y5X3	SNX5	Sorting nexin-5	29114.1	27848.9	27890.4	59688.3	48443.3	63971
Q15084	PDIA6	Protein disulfide-isomerase A6	598752	560926	698306	1.15008e+06	1.07263e+06	1.22271e+06
P53384	NUBP1	Cytosolic Fe-S cluster assembly factor NUBP1	8954.39	9422.17	10321.3	18784.7	16897	15467.4
O60613	SELENOF	Selenoprotein F	105002	77017.6	83806.2	20245.4	24599.5	30896.8
Q9NQX7	ITM2C	Integral membrane protein 2C	13300.1	11618.3	10814.4	21094.3	25062.8	22277.8
Q9NPL8	TIMMDC1	Complex I assembly factor TIMMDC1, mitochondrial	15009.4	16590.8	14503.9	6202.95	4792.96	6925.06
P20591	MX1	Interferon-induced GTP-binding protein Mx1	363337	102667	160314	9333.3	6176.44	7090.34
Q10713	PMPCA	Mitochondrial-processing peptidase subunit alpha	26621.2	24591.8	24836.4	32538.3	31544.3	31283.8
P30419	NMT1	Glycylpeptide N-tetradecanoyltransferase 1	51685.8	49362.2	62692.3	98633.5	99934.1	98538.5
Q04917	YWHAH	14-3-3 protein eta	454648	565983	434420	95688	126653	67303.8
Q9P2E5	CHPF2	Chondroitin sulfate glucuronyltransferase	1013.87	1580.25	1798.85	6114.67	6562.46	5699.62
Q9UNW1	MINPP1	Multiple inositol polyphosphate phosphatase 1	14374.2	11696.1	8257.85	41291.3	42942.5	41774.1
Q13188	STK3	Serine/threonine-protein kinase 3	9093.94	5754.68	10718.8	43881.6	40479.7	36258.7
Q9BX67	JAM3	Junctional adhesion molecule C	5475.62	5313.09	5907.32	12530.6	10960.8	9590.83
Q8TDZ2	MICAL1	[F-actin]-monooxygenase MICAL1	7398.98	11561.4	8228.9	25911.8	27080	27942.4
P68036	UBE2L3	Ubiquitin-conjugating enzyme E2 L3	132018	104335	128231	228894	225538	252384
Q9H2U1	DHX36	ATP-dependent DNA/RNA helicase DHX36	10273.9	9730.18	7796.6	18614.6	19094.1	17934.6
Q8WU90	ZC3H15	Zinc finger CCCH domain-containing protein 15	74281.7	73230.7	75912.5	57274.3	57914.6	51976.1
O15305	PMM2	Phosphomannomutase 2	66555.5	66731	58043.2	97201.4	96559.5	106447
Q8N8S7	ENAH	Protein enabled homolog	203115	209889	253367	125967	126816	119565
Q15149	PLEC	Plectin	483146	475508	541484	743998	748089	696875
P50148	GNAQ	Guanine nucleotide-binding protein G(q) subunit alpha	65806.4	52907.7	54686.6	99303	99975.7	104837
O43237	DYNC1LI2	Cytoplasmic dynein 1 light intermediate chain 2	158154	152152	174384	225507	242017	231498
Q12907	LMAN2	Vesicular integral-membrane protein VIP36	47831.4	65697.5	40930.8	152748	156588	157578
O00541	PES1	Pescadillo homolog	5291.28	5891.38	7253.94	18167	27430.8	28446.2
Q8WYP5	AHCTF1	Protein ELYS	3201.66	3010.06	3650.97	16196.9	14983.7	9579.54
Q9UBC2	EPS15L1	Epidermal growth factor receptor substrate 15-like 1	71549.8	77555.4	85174.9	46410.4	45336.3	39333.2
O95433	AHSA1	Activator of 90 kDa heat shock protein ATPase homolog 1	74192.2	71848.5	86744.8	132070	132661	150383
Q70E73	RAPH1	Ras-associated and pleckstrin homology domains-containing protein 1	31046.7	28244.1	32862.9	52230.3	45736.6	50046.1
P62736	ACTA2	Actin, aortic smooth muscle	7.96395e+07	7.32843e+07	8.69342e+07	1.19197e+08	1.17578e+08	1.21893e+08
Q9BTZ2	DHRS4	Dehydrogenase/reductase SDR family member 4	34515.6	34933.7	33621.3	26179.9	22722.8	24556.2
O94992	HEXIM1	Protein HEXIM1	146288	109495	163977	50942.4	53322.6	52895.6
P23497	SP100	Nuclear autoantigen Sp-100	96036.2	86649.9	108873	51082.4	48871.3	56161.4
Q1KMD3	HNRNPUL2	Heterogeneous nuclear ribonucleoprotein U-like protein 2	74732.6	53386.6	89637.8	237242	238550	262215
Q14240	EIF4A2	Eukaryotic initiation factor 4A-II	91874.7	97476.7	77916.4	50483.3	48868.6	44409.2
Q15031	LARS2	Probable leucine--tRNA ligase, mitochondrial	22408.1	22598.5	27433.9	12893.4	12256	14011.1
P15531	NME1	Nucleoside diphosphate kinase A	325844	338588	304903	205809	226098	231970
Q92945	KHSRP	Far upstream element-binding protein 2	372022	355448	410761	265033	253311	268390
P51608	MECP2	Methyl-CpG-binding protein 2	12096	10457.4	9934.49	18362.7	21927.9	21227
Q5SNT2	TMEM201	Transmembrane protein 201	11091.3	8475.89	14369.4	37773.3	40848.1	48137.7
Q9H4B7	TUBB1	Tubulin beta-1 chain	85576.7	70628.4	98335.2	178532	179353	188322
Q86XP3	DDX42	ATP-dependent RNA helicase DDX42	37717.9	45210.8	33248.5	93347.3	95284.2	122162
Q9NZL4	HSPBP1	Hsp70-binding protein 1	23531.7	34651.3	27584.3	69482.4	67303.3	71548.8
O15431	SLC31A1	High affinity copper uptake protein 1	33082.5	33858.5	32293.6	50542.2	44274.9	51256.2
Q9Y4G8	RAPGEF2	Rap guanine nucleotide exchange factor 2	7465.37	7105.69	7844.47	11526.8	13357.5	14335.7
P63220	RPS21	40S ribosomal protein S21	526064	905685	484172	74532.9	65943.4	112471
P07948	LYN	Tyrosine-protein kinase Lyn	15148.4	14474	16481.8	31998.4	30222.6	40992.4
Q9Y2H0	DLGAP4	Disks large-associated protein 4	30051.7	51412.8	26286.2	4856.06	6773.47	5771.86
Q9Y5M8	SRPRB	Signal recognition particle receptor subunit beta	104468	106083	119434	162372	156812	172478
Q06323	PSME1	Proteasome activator complex subunit 1	509217	544548	627015	331011	327385	349039
Q96B36	AKT1S1	Proline-rich AKT1 substrate 1	276261	229552	334480	84603.5	61743.1	50437.9
P46776	RPL27A	60S ribosomal protein L27a	950100	995582	1.00318e+06	673963	647038	562690
P05023	ATP1A1	Sodium/potassium-transporting ATPase subunit alpha-1	162234	153294	194805	295205	315598	304804
Q06210	GFPT1	Glutamine--fructose-6-phosphate aminotransferase [isomerizing] 1	180455	187527	195714	235406	247617	232542
Q9BVI4	NOC4L	Nucleolar complex protein 4 homolog	4782.16	4545.87	5124.79	10588.8	9818.38	13765.6
P42025	ACTR1B	Beta-centractin	8426.86	8100.86	4300.83	46635.1	40599.4	63964.8
O00571	DDX3X	ATP-dependent RNA helicase DDX3X	161988	153501	182115	256925	243177	250851
Q96DE0	NUDT16	U8 snoRNA-decapping enzyme	3579.35	3226.17	4151.63	15279	17798.5	30235.4
Q16666	IFI16	Gamma-interferon-inducible protein 16	32156.9	28961.3	38643.5	65659.2	63839.4	63097.3
P52306	RAP1GDS1	Rap1 GTPase-GDP dissociation stimulator 1	82149.3	81238.2	79026	96276.8	99372.6	93005.6
P0DPB6	POLR1D	DNA-directed RNA polymerases I and III subunit RPAC2	31279.1	49901	52813.2	10407.2	6820.4	6665.33
P51636	CAV2	Caveolin-2	35306.1	28810.6	38606.3	67898.4	67257.1	74369.3
Q99816	TSG101	Tumor susceptibility gene 101 protein	42519	35637	35011	66756	74671.5	82806.1
Q13509	TUBB3	Tubulin beta-3 chain	54787.2	46036.8	26981.3	217722	207494	238566
P21926	CD9	CD9 antigen	18408.4	23243.6	15714.9	46716	46274.5	44857.1
Q6ZVM7	TOM1L2	TOM1-like protein 2	70667.5	59788.5	77756.7	37317.6	37699.3	38510.7
Q8N5K1	CISD2	CDGSH iron-sulfur domain-containing protein 2	19955.2	27137.3	30312.2	72906	67318.2	66519.1
Q99439	CNN2	Calponin-2	1.18896e+06	1.16257e+06	1.60219e+06	591615	509573	539222
P62906	RPL10A	60S ribosomal protein L10a	476250	435665	517827	692887	714820	706329
Q6P996	PDXDC1	Pyridoxal-dependent decarboxylase domain-containing protein 1	67921.5	64399.9	66927.4	57076.1	55025	57455.2
O94919	ENDOD1	Endonuclease domain-containing 1 protein	44562.1	42259.6	50596.2	70009.8	74430.2	78443.7
Q9Y263	PLAA	Phospholipase A-2-activating protein	57479.1	52992.1	72965.7	131510	128093	125369
P13798	APEH	Acylamino-acid-releasing enzyme	64325.4	63474.5	68450.3	123203	121212	99629.8
P61923	COPZ1	Coatomer subunit zeta-1	189512	216170	212464	299360	283359	305616
P08559	PDHA1	Pyruvate dehydrogenase E1 component subunit alpha, somatic form, mitochondrial	75671.9	80318.8	89529.8	129398	119844	131615
Q9GZU8	PSME3IP1	PSME3-interacting protein	59218.5	64381.6	63072.3	17718.6	19161.3	10826.4
Q9Y496	KIF3A	Kinesin-like protein KIF3A	7565.76	9133.64	10390.6	22335	22340	18597.1
P51809	VAMP7	Vesicle-associated membrane protein 7	19620.3	22458.4	25098.8	37870.8	40049.3	40178.9
Q9BRJ7	NUDT16L1	Tudor-interacting repair regulator protein	6749.94	6451.56	7057.05	10089	9540.04	8907.41
Q8IWZ3	ANKHD1	Ankyrin repeat and KH domain-containing protein 1	7752	7270.42	8025.25	10147.5	10063.7	9609.46
P25490	YY1	Transcriptional repressor protein YY1	40496.8	34475.9	21028.4	5483.76	5828.71	7044.88
Q9Y4P3	TBL2	Transducin beta-like protein 2	36884.8	31851.2	40431.7	62858.9	67546.3	62074.8
O75306	NDUFS2	NADH dehydrogenase [ubiquinone] iron-sulfur protein 2, mitochondrial	48170.1	55146.8	52266.2	78433.4	82181.7	92643.4
P00387	CYB5R3	NADH-cytochrome b5 reductase 3	534804	524881	614929	844730	872720	948692
P63172	DYNLT1	Dynein light chain Tctex-type 1	16296.9	21442.7	21132.7	39590.6	45509.5	48427.5
Q8WUA2	PPIL4	Peptidyl-prolyl cis-trans isomerase-like 4	6898.07	6641.09	7059.55	32566.9	18843.8	22237.1
O75643	SNRNP200	U5 small nuclear ribonucleoprotein 200 kDa helicase	25958.3	15709.6	27731.3	88254.4	86062.7	92494.5
Q9UQ16	DNM3	Dynamin-3	8202.49	7155.71	7648.55	16296.5	19516	24552.5
P67812	SEC11A	Signal peptidase complex catalytic subunit SEC11A	226770	223320	235530	168198	162511	182656
Q8ND04	SMG8	Protein SMG8	12056.9	10440.2	10616	6878.17	7057.15	6033.88
Q9Y285	FARSA	Phenylalanine--tRNA ligase alpha subunit	31643.5	23141.9	15217	114776	164581	174317
P54725	RAD23A	UV excision repair protein RAD23 homolog A	152537	173045	142200	25450.7	48893.7	31830.7
Q76M96	CCDC80	Coiled-coil domain-containing protein 80	51836.8	46180.6	58011.4	109901	107204	90565.9
P60866	RPS20	40S ribosomal protein S20	445328	319980	346580	172586	172175	158964
P06753	TPM3	Tropomyosin alpha-3 chain	5.42356e+06	1.44712e+06	3.0372e+06	118430	86182.7	159600
Q9NVP1	DDX18	ATP-dependent RNA helicase DDX18	8362.74	11496.5	6261.1	34699.1	31718.1	31487
Q9Y6D9	MAD1L1	Mitotic spindle assembly checkpoint protein MAD1	7928.42	7787.97	8263.14	11485.5	13702.6	13921.7
Q9Y6M1	IGF2BP2	Insulin-like growth factor 2 mRNA-binding protein 2	28842.7	32063	41131.3	77561.3	77153.3	72691.5
Q8IWE2	FAM114A1	Protein NOXP20	152913	114677	139695	70215.4	70734.2	64961.6
Q8NB90	SPATA5	ATPase family protein 2 homolog	5276.96	3689.91	5171.87	18919.7	19906.9	32980.1
Q9H4M9	EHD1	EH domain-containing protein 1	183093	175358	221749	328882	334914	334030
P12814	ACTN1	Alpha-actinin-1	5.50687e+06	5.4096e+06	6.53103e+06	9.02315e+06	9.28918e+06	9.17534e+06
Q9NR30	DDX21	Nucleolar RNA helicase 2	20946.2	14366	14212.3	44261	42698.6	50471.5
Q16881	TXNRD1	Thioredoxin reductase 1, cytoplasmic	242056	278875	259863	152307	134012	115977
P62266	RPS23	40S ribosomal protein S23	25616.2	24665.1	27127.2	35320.1	38528.3	41210.1
P30825	SLC7A1	High affinity cationic amino acid transporter 1	15225.3	11224.4	15993.2	39058	33902.2	44619.6
O43491	EPB41L2	Band 4.1-like protein 2	50902.2	57173.5	69112.1	116119	115383	127547
Q9Y3I1	FBXO7	F-box only protein 7	7349.19	4205.7	7260.48	31260.6	31077.7	23716.3
O43324	EEF1E1	Eukaryotic translation elongation factor 1 epsilon-1	82497.3	74880.9	71883.8	105135	105815	112272
Q96CS3	FAF2	FAS-associated factor 2	43271.2	54636.6	47684.7	96959.9	85271.7	84495.1
P23786	CPT2	Carnitine O-palmitoyltransferase 2, mitochondrial	10386.4	7517.36	6547.96	22497.1	21864.3	23872.5
P29353	SHC1	SHC-transforming protein 1	24034.2	24118.1	34660.4	69062.7	66910.7	67475.7
Q9Y320	TMX2	Thioredoxin-related transmembrane protein 2	11068.3	9565.4	7227.8	26457.1	26675	22758.8
Q9BXB4	OSBPL11	Oxysterol-binding protein-related protein 11	1988.7	1872.71	2148.56	5257.97	3864.67	4051.64
Q9Y2Q3	GSTK1	Glutathione S-transferase kappa 1	56230.3	58964.9	73504.8	114250	122009	117331
P78347	GTF2I	General transcription factor II-I	26952.3	19267.5	18606.5	51948.7	52719.5	50750.3
Q9BY76	ANGPTL4	Angiopoietin-related protein 4	25976.4	25599	25256	6947.3	3790.28	6921.53
P53396	ACLY	ATP-citrate synthase	193937	175920	148542	308064	304305	315587
O43633	CHMP2A	Charged multivesicular body protein 2a	73286.5	81752.2	91807.2	36827.4	37346.9	45907.1
P15880	RPS2	40S ribosomal protein S2	116533	141484	130773	205989	196762	196844
P18074	ERCC2	General transcription and DNA repair factor IIH helicase subunit XPD	5209.68	6184.67	6538.8	15486.5	13317.4	19616
P14625	HSP90B1	Endoplasmin	949317	944453	1.10353e+06	1.49617e+06	1.47842e+06	1.44023e+06
Q99973	TEP1	Telomerase protein component 1	5277.82	5463.66	5556.42	9891.54	8104.01	8346.12
Q9H4G4	GLIPR2	Golgi-associated plant pathogenesis-related protein 1	29756.6	26686.8	34640.9	63666.2	69165.7	55832.6
Q2M389	WASHC4	WASH complex subunit 4	19888.5	16080.7	16373.8	31246.3	32177.8	37477.6
O60645	EXOC3	Exocyst complex component 3	18596.5	13199.6	22355.2	56038.9	54261.1	59779
Q14118	DAG1	Dystroglycan	65362.2	61447.2	69646.3	20146.2	22774	31040.6
P23258	TUBG1	Tubulin gamma-1 chain	32829.2	34226.1	35705	57621.1	63256.7	50704.3
P07108	DBI	Acyl-CoA-binding protein	225385	225658	230492	93324	95072.5	128733
Q7Z739	YTHDF3	YTH domain-containing family protein 3	44354.1	46620.9	54587	29307.9	29441	30897.7
P49321	NASP	Nuclear autoantigenic sperm protein	56145.8	58929.8	54746.9	16982.3	22804.2	26191.7
Q8IWW6	ARHGAP12	Rho GTPase-activating protein 12	6383.61	6252.45	6757.68	8628.95	9005.81	9915.91
P35221	CTNNA1	Catenin alpha-1	245139	218309	265542	390294	366570	401049
Q13057	COASY	Bifunctional coenzyme A synthase	22470.5	22273.2	23876.2	103372	58637.3	77213.9
Q96FQ6	S100A16	Protein S100-A16	48759.3	91389.4	72632.1	7816.46	12712.5	6094.07
Q9NQR4	NIT2	Omega-amidase NIT2	55702.3	53409.5	40572.4	111955	130445	150486
Q96AG4	LRRC59	Leucine-rich repeat-containing protein 59	287372	306785	317228	145817	124883	96075.4
Q8IYI6	EXOC8	Exocyst complex component 8	16049.5	9901.77	13159.7	36072.7	36587.9	35403.6
Q14766	LTBP1	Latent-transforming growth factor beta-binding protein 1	50073.2	51873.5	60912.5	33225.7	35196.4	32783.9
P31153	MAT2A	S-adenosylmethionine synthase isoform type-2	90119.4	87100.3	97687.1	122681	132520	138160
Q5JTH9	RRP12	RRP12-like protein	41444.7	26591	44066.4	10696.6	8930.22	11136.9
C9J7I0	UMAD1	UBAP1-MVB12-associated (UMA)-domain containing protein 1	262715	144432	59730.1	4984.97	4805.9	6170.36
Q96S66	CLCC1	Chloride channel CLIC-like protein 1	11177	13429.6	14824.4	83011.3	48037.7	47566.9
Q14697	GANAB	Neutral alpha-glucosidase AB	486419	478265	584689	834261	817682	827712
Q9Y2D4	EXOC6B	Exocyst complex component 6B	17341	21647.9	26150.5	53095.4	49746.6	55130.8
O75251	NDUFS7	NADH dehydrogenase [ubiquinone] iron-sulfur protein 7, mitochondrial	51131.7	63102.1	63925.8	99514.6	103907	100696
P29317	EPHA2	Ephrin type-A receptor 2	62543	61709.3	80240.3	129993	129459	124070
P07339	CTSD	Cathepsin D	222639	328392	226274	94685.8	80754.8	68819.5
Q8IWZ6	BBS7	Bardet-Biedl syndrome 7 protein	70940.9	140059	90790.3	22672.3	21514.6	22900.3
Q15582	TGFBI	Transforming growth factor-beta-induced protein ig-h3	71534.9	58941.7	74987.9	116477	116565	122828
P52566	ARHGDIB	Rho GDP-dissociation inhibitor 2	56290.8	62957.9	53443.7	17334.3	14750.4	9070.08
P55036	PSMD4	26S proteasome non-ATPase regulatory subunit 4	263691	236625	172179	83219.8	86140.9	72687.5
Q8WTT2	NOC3L	Nucleolar complex protein 3 homolog	33354.3	27261.7	40909.5	80613.8	76579.5	81135.2
Q9Y3Y2	CHTOP	Chromatin target of PRMT1 protein	16407.2	14958.9	18179.7	25538.2	29660.6	28613.1
Q9NPQ8	RIC8A	Synembryn-A	17961.7	12772	15559.2	36596.8	31579.7	38427.5
Q8WWH5	TRUB1	Probable tRNA pseudouridine synthase 1	6902.25	6521.13	7514.16	19504.8	17334.4	13389.5
Q6P4F2	FDX2	Ferredoxin-2, mitochondrial	33868.1	30362.4	30323.3	22104.9	23334.5	20901.2
P28161	GSTM2	Glutathione S-transferase Mu 2	47226.2	50520.1	66192.5	112307	116325	120164
Q9Y5S9	RBM8A	RNA-binding protein 8A	81048.1	83072.9	45707.1	15816	12125.4	10405.9
P62993	GRB2	Growth factor receptor-bound protein 2	118001	104415	126372	77028.2	71678.9	76038.9
Q9BPX6	MICU1	Calcium uptake protein 1, mitochondrial	7794.3	7312.13	8328.73	14504.5	20101	15858.8
Q9Y3B9	RRP15	RRP15-like protein	86372.8	65814.1	104899	15567.1	25851.5	18820.7
Q9GZT3	SLIRP	SRA stem-loop-interacting RNA-binding protein, mitochondrial	31612.6	30893.4	28066.1	4489.01	1687.49	4038.31
Q9NYH9	UTP6	U3 small nucleolar RNA-associated protein 6 homolog	5089.96	5464.98	5994.99	15723	10815.3	12801.7
Q9BYV8	CEP41	Centrosomal protein of 41 kDa	18249	9832.78	9197.6	2374.29	1998.48	2469.7
P60604	UBE2G2	Ubiquitin-conjugating enzyme E2 G2	14015.1	13361.5	14770	32722.8	26820.7	39657.3
P78417	GSTO1	Glutathione S-transferase omega-1	263741	280751	312570	436505	434555	492372
P50552	VASP	Vasodilator-stimulated phosphoprotein	39190.1	35585.5	43398.3	84883.1	67965.3	87259.8
Q8NI36	WDR36	WD repeat-containing protein 36	8065.62	4423.89	7420.47	23837.1	30430.7	29551.4
Q9P258	RCC2	Protein RCC2	24952.4	25466.6	30736	42719.6	44993.5	45911.9
P13693	TPT1	Translationally-controlled tumor protein	537830	521017	561175	877433	847933	1.06754e+06
A0FGR8	ESYT2	Extended synaptotagmin-2	27779.2	42103.1	32843.7	81687.6	79613.2	80651.8
Q86VS8	HOOK3	Protein Hook homolog 3	37751.3	37147.3	41790.9	29829.5	29761.9	28889.3
P15408	FOSL2	Fos-related antigen 2	25803	73231.2	48221.5	3776.86	5412.65	3510.04
P09622	DLD	Dihydrolipoyl dehydrogenase, mitochondrial	35415.7	56757.4	46285.7	120329	128308	119326
P49888	SULT1E1	Estrogen sulfotransferase	152156	169603	181964	111341	116057	107544
P35244	RPA3	Replication protein A 14 kDa subunit	54264.1	51273.3	58679.1	32783.7	28874.5	35713
P05106	ITGB3	Integrin beta-3	7457.75	7206.74	11296.5	24910	24004.5	23387.3
Q9UM22	EPDR1	Mammalian ependymin-related protein 1	109605	124926	117018	86649.9	88265.4	82159.5
Q15293	RCN1	Reticulocalbin-1	1.19373e+06	2.05563e+06	1.14926e+06	173750	248456	304413
O43707	ACTN4	Alpha-actinin-4	383001	349172	300411	656894	572168	656602
Q99584	S100A13	Protein S100-A13	136465	271090	202727	44833.2	28213	33834.6
Q8TD19	NEK9	Serine/threonine-protein kinase Nek9	8564.47	8265.42	9296.01	14057.1	13744.9	12071.1
Q8IWA4	MFN1	Mitofusin-1	5172.66	4859.73	5497.72	9182.24	12921	11653.7
Q9NW68	BSDC1	BSD domain-containing protein 1	57608.7	51701.9	65722.5	25420.4	30622.4	22628
Q06830	PRDX1	Peroxiredoxin-1	3.26466e+06	3.2707e+06	3.54701e+06	2.27989e+06	2.17664e+06	1.87227e+06
Q5T6F2	UBAP2	Ubiquitin-associated protein 2	52980.4	44714.3	64593	2516.7	7169.27	5908.88
Q9BR76	CORO1B	Coronin-1B	166432	169702	185389	256667	232195	264207
P07195	LDHB	L-lactate dehydrogenase B chain	817926	845984	900034	1.35505e+06	1.28556e+06	1.15509e+06
Q9BQ51	PDCD1LG2	Programmed cell death 1 ligand 2	54717.7	30783.7	38011	12357.2	10216.1	9475.66
P53677	AP3M2	AP-3 complex subunit mu-2	11525.5	11022.3	12080.3	14755.3	16409.3	15261.5
Q96K17	BTF3L4	Transcription factor BTF3 homolog 4	216870	202875	200159	61297	65341.4	97012.3
Q13488	TCIRG1	V-type proton ATPase 116 kDa subunit a isoform 3	22770.4	24598.6	38977.1	93257.4	90805.4	94536.9
Q8WVM8	SCFD1	Sec1 family domain-containing protein 1	95220.9	82670.8	90416.6	135418	129309	150607
Q9UL46	PSME2	Proteasome activator complex subunit 2	165038	117125	134039	61796.6	63066.7	69252.6
P04632	CAPNS1	Calpain small subunit 1	360673	355355	264088	136659	141004	108842
P08133	ANXA6	Annexin A6	1.02721e+06	897990	1.11954e+06	1.6337e+06	1.59709e+06	1.58154e+06
O15254	ACOX3	Peroxisomal acyl-coenzyme A oxidase 3	31357	21523.1	23920	55293.8	56576.3	60569.3
P29323	EPHB2	Ephrin type-B receptor 2	7687.72	7289.93	8225.89	12795.5	16282.7	17054.2
P46937	YAP1	Transcriptional coactivator YAP1	309069	318665	344303	54081.6	55469.2	23047.8
P23634	ATP2B4	Plasma membrane calcium-transporting ATPase 4	149003	152337	193443	293785	301996	322762
Q8IUR0	TRAPPC5	Trafficking protein particle complex subunit 5	58176.5	47543.5	44209.5	14305.1	16420.8	21828.1
Q5F1R6	DNAJC21	DnaJ homolog subfamily C member 21	9686.7	11254.6	10424.2	19562.2	17021.7	16059.8
O00203	AP3B1	AP-3 complex subunit beta-1	74095.1	77799.9	84419	112764	108721	103674
P49406	MRPL19	39S ribosomal protein L19, mitochondrial	18328.1	18137.1	22434.6	9770.59	7798.44	10109.5
Q14012	CAMK1	Calcium/calmodulin-dependent protein kinase type 1	3298.1	4199.93	4311.13	13276.8	13377.5	9038.14
Q96JG6	VPS50	Syndetin	7704.57	7322.06	7992.44	11323	10050.9	11559.6
Q96QU8	XPO6	Exportin-6	4412.92	4246.69	4711.18	10187	7581.88	10212.6
Q6P9B6	MEAK7	MTOR-associated protein MEAK7	25236.3	14176.4	27117.9	87788.2	91778.6	101361
Q9Y4W6	AFG3L2	AFG3-like protein 2	17428.5	18264.9	23141.6	37204.3	35293.6	37092.2
Q13813	SPTAN1	Spectrin alpha chain, non-erythrocytic 1	300370	289206	335830	430911	426702	417565
Q53QV2	LBH	Protein LBH	281232	175356	314945	16106.1	23038.4	41348.3
P40925	MDH1	Malate dehydrogenase, cytoplasmic	376967	325234	279016	703617	836415	1.00783e+06
O75569	PRKRA	Interferon-inducible double-stranded RNA-dependent protein kinase activator A	33919.3	41673.7	31809.5	17750.5	17390.6	14019
Q8IY17	PNPLA6	Neuropathy target esterase	23060.1	20143	24858.8	35155.2	39165.6	40424.7
P31942	HNRNPH3	Heterogeneous nuclear ribonucleoprotein H3	371185	291254	261438	146748	142241	149881
O14562	UBFD1	Ubiquitin domain-containing protein UBFD1	47134.6	51953.7	50809.8	38422.4	36156.8	33969.7
O75962	TRIO	Triple functional domain protein	7337.74	5594.41	8249.09	17317	17434.8	22373.1
P53618	COPB1	Coatomer subunit beta	217922	205224	264268	380994	402007	396255
Q9GZT9	EGLN1	Egl nine homolog 1	15244.2	9985.37	10672.9	4770.72	4120.63	3827.96
Q9BPW8	NIPSNAP1	Protein NipSnap homolog 1	118308	129773	112555	33937.4	32387.7	52885.3
Q13428	TCOF1	Treacle protein	36613.5	44317.5	50609.1	20872.9	19629.3	22823
Q6XZF7	DNMBP	Dynamin-binding protein	3470.72	2993.9	4149.29	9444.9	7270.46	9574.62
Q9BXP5	SRRT	Serrate RNA effector molecule homolog	10954.5	12700.3	11697.6	16734.2	18890.1	19574.7
Q5XKE5	KRT79	Keratin, type II cytoskeletal 79	174044	287846	135568	40641.6	31006	26451.6
P50995	ANXA11	Annexin A11	82929.6	86853.1	89497.5	102654	100182	102670
Q14376	GALE	UDP-glucose 4-epimerase	26602.8	17672	15443	63402.8	57942.3	64168.6
P22033	MMUT	Methylmalonyl-CoA mutase, mitochondrial	9021.43	8451.67	3838.83	43530.5	44479.4	47317
P46781	RPS9	40S ribosomal protein S9	710360	779214	553821	312408	251338	303467
Q14185	DOCK1	Dedicator of cytokinesis protein 1	1475.96	1403.3	1576.64	2894.54	2514.49	3456.63
O14929	HAT1	Histone acetyltransferase type B catalytic subunit	21791.1	20588.9	26288.1	49949.8	47687.4	39971.7
Q9UI12	ATP6V1H	V-type proton ATPase subunit H	21002.7	28217.3	24157.3	43956.5	48954	52230.7
Q96A49	SYAP1	Synapse-associated protein 1	160413	232009	207966	39534.4	33293.9	16888.8
P13473	LAMP2	Lysosome-associated membrane glycoprotein 2	3.15642e+06	3.10009e+06	2.2116e+06	836282	456119	459081
Q9BV57	ADI1	1,2-dihydroxy-3-keto-5-methylthiopentene dioxygenase	79273.4	70510.5	55391.6	25932.6	26439.7	18769.1
O60888	CUTA	Protein CutA	794496	724422	1.18369e+06	278132	282376	324307
Q14315	FLNC	Filamin-C	769296	804036	875107	1.20857e+06	1.16591e+06	1.082e+06
Q53GG5	PDLIM3	PDZ and LIM domain protein 3	81612.9	125122	71896.3	19410.6	14590.1	24506.6
P36871	PGM1	Phosphoglucomutase-1	120302	107518	122460	186209	172279	161974
Q9Y697	NFS1	Cysteine desulfurase, mitochondrial	18543.7	18108.4	18781.3	33111.9	31613.7	26298.3
Q13951	CBFB	Core-binding factor subunit beta	55051.7	74465.3	58617.8	33314.4	28982.6	31141.1
Q9UQ35	SRRM2	Serine/arginine repetitive matrix protein 2	147264	147197	178596	96505.3	102697	96036.2
P31937	HIBADH	3-hydroxyisobutyrate dehydrogenase, mitochondrial	65795	77099.3	80445.8	113526	117277	125927
P49959	MRE11	Double-strand break repair protein MRE11	13516.6	16385.3	18953.5	32150.6	36452	40135.5
P62070	RRAS2	Ras-related protein R-Ras2	71074.3	48318.6	74272.5	163581	164964	191871
Q9Y4D1	DAAM1	Disheveled-associated activator of morphogenesis 1	7054.58	7210.79	7441.44	9412.09	9548.97	10775.7
P21397	MAOA	Amine oxidase [flavin-containing] A	9259.15	8977.79	9935.93	16158.1	15338.4	20035.3
P23743	DGKA	Diacylglycerol kinase alpha	27828.4	20329.5	13472.3	83547.6	81682	84763.2
Q14651	PLS1	Plastin-1	4679.12	4018.73	4313.37	6139.86	5918.56	6515.32
O75832	PSMD10	26S proteasome non-ATPase regulatory subunit 10	45326.6	37491.9	30618.2	83604.3	82011	96047.5
Q12792	TWF1	Twinfilin-1	73299.2	84071.5	66290.3	127332	118630	119413
Q9HAV4	XPO5	Exportin-5	11557.2	11892.7	12970.1	24337.3	36507.9	26879.5
Q32P28	P3H1	Prolyl 3-hydroxylase 1	36205	61592.6	49809.4	140766	133200	147884
O15446	POLR1G	DNA-directed RNA polymerase I subunit RPA34	41176.1	44770.8	59988.2	21786.2	21885.1	22396.4
Q9H8H0	NOL11	Nucleolar protein 11	11150.3	10753.8	11419.6	17179	18694.9	15215.7
Q9Y2L5	TRAPPC8	Trafficking protein particle complex subunit 8	14249.1	10796.5	14041.4	25263.9	31736.4	32956.6
P32119	PRDX2	Peroxiredoxin-2	422933	542438	316824	149758	139588	140861
Q8IY95	TMEM192	Transmembrane protein 192	26750.3	26162	16090	71866.9	69225.7	68036.9
Q7Z4H8	POGLUT3	Protein O-glucosyltransferase 3	11031.3	10039.7	8190.92	20144.9	21130.7	17607.1
P42330	AKR1C3	Aldo-keto reductase family 1 member C3	7760.72	7109.91	8493.65	40185.9	21258.3	37000.3
Q01469	FABP5	Fatty acid-binding protein 5	206654	204802	145620	72453.6	69487.2	85095.8
P00390	GSR	Glutathione reductase, mitochondrial	37253.5	29309.7	34754.9	76183.4	59030.8	68580
P22102	GART	Trifunctional purine biosynthetic protein adenosine-3	77905.1	72104.4	55759.9	142069	135372	159048
Q9H2V7	SPNS1	Protein spinster homolog 1	28810.4	36980.1	33734.1	19073.9	20482.3	19666.6
P45983;P53779	MAPK8	Mitogen-activated protein kinase 8;Mitogen-activated protein kinase 10	12441.6	7949.53	8417.52	25406.1	23555.6	26537.2
Q13308	PTK7	Inactive tyrosine-protein kinase 7	52273.1	56162.9	61019.4	79322.4	82959.5	76346.3
O95163	ELP1	Elongator complex protein 1	5435.85	4975.95	6815.58	11254.8	10899.1	10503
Q7KZ85	SUPT6H	Transcription elongation factor SPT6	19258.5	18377.6	20256.7	24291.1	25959.4	24051
P06744	GPI	Glucose-6-phosphate isomerase	537010	557036	506211	357906	311977	277897
P47813	EIF1AX	Eukaryotic translation initiation factor 1A, X-chromosomal	125802	242635	162548	32174.5	34915.7	19063.8
Q99426	TBCB	Tubulin-folding cofactor B	72445.1	131298	96572.8	24079.2	28881.9	30573.6
Q9Y287	ITM2B	Integral membrane protein 2B	14219.4	8427.04	15788.1	47627.6	44050.5	47204.6
Q9UKS6	PACSIN3	Protein kinase C and casein kinase substrate in neurons protein 3	21939.3	22432	27453.3	41269.8	38257.4	38919.9
Q16643	DBN1	Drebrin	330908	334464	383394	225382	229401	251699
P05121	SERPINE1	Plasminogen activator inhibitor 1	420117	214484	232950	61608	69548.9	64214
P54727	RAD23B	UV excision repair protein RAD23 homolog B	673496	502408	642960	302933	278063	327220
Q8IWR0	ZC3H7A	Zinc finger CCCH domain-containing protein 7A	17612.3	17195.4	18674.9	21515.1	23435.2	22868.3
O15212	PFDN6	Prefoldin subunit 6	134403	129866	197225	59345	45280.4	54910
Q99459	CDC5L	Cell division cycle 5-like protein	130906	126976	110803	80068.7	85924.4	85900.6
Q9Y6D6	ARFGEF1	Brefeldin A-inhibited guanine nucleotide-exchange protein 1	4481.2	20112.4	5429.56	213779	220497	166089
Q9BSJ2	TUBGCP2	Gamma-tubulin complex component 2	2139.96	2417.41	2671.9	4584.92	4231.11	5526.04
Q15050	RRS1	Ribosome biogenesis regulatory protein homolog	48410.1	52825.2	50962.2	72655.8	69414.5	82566.6
P13674	P4HA1	Prolyl 4-hydroxylase subunit alpha-1	482688	528275	457290	183452	189475	114560
Q9UBQ7	GRHPR	Glyoxylate reductase/hydroxypyruvate reductase	85338	81017.7	73402.9	128266	113306	134002
Q9BZL4	PPP1R12C	Protein phosphatase 1 regulatory subunit 12C	36119.7	30950	36086.2	23535.3	23828.7	24683.7
P55039	DRG2	Developmentally-regulated GTP-binding protein 2	10462.2	16173.1	13756.5	37346.4	31662.3	42516.6
Q15014	MORF4L2	Mortality factor 4-like protein 2	23081	17255.5	14143.9	6275.52	6883.42	6983.43
P60228	EIF3E	Eukaryotic translation initiation factor 3 subunit E	112564	86327.3	135943	258693	267085	271287
Q00587	CDC42EP1	Cdc42 effector protein 1	164417	155599	200575	99675.4	96380.9	84432.5
Q9UBF8	PI4KB	Phosphatidylinositol 4-kinase beta	23786.5	24172.9	19200.5	11781.3	11758.5	13602.8
P00558	PGK1	Phosphoglycerate kinase 1	1.50767e+06	1.49132e+06	1.70576e+06	2.24921e+06	2.18335e+06	2.48162e+06
Q9BS40	LXN	Latexin	30836.9	33167.2	22454.2	64382	62191.5	63049.2
A3KMH1	VWA8	von Willebrand factor A domain-containing protein 8	6241.72	5960.4	6755.87	25122.1	22713.9	14408.4
P30740	SERPINB1	Leukocyte elastase inhibitor	15646.3	15243.5	23808.7	45802.9	46454.8	49461.9
Q9BTE6	AARSD1	Alanyl-tRNA editing protein Aarsd1	16054.4	13060.9	23554.6	55548.1	53389.9	52820.9
O00154	ACOT7	Cytosolic acyl coenzyme A thioester hydrolase	202082	192531	238917	332845	399009	376928
Q8IVF2	AHNAK2	Protein AHNAK2	50025.3	37394.5	48993.1	88307	81572.2	89252.2
Q13445	TMED1	Transmembrane emp24 domain-containing protein 1	14782.8	13854.3	15703.9	28091	22943.4	30333
P06899;P23527;P33778;Q16778;Q8N257	H2BC11	Histone H2B type 1-J;Histone H2B type 1-O;Histone H2B type 1-B;Histone H2B type 2-E;Histone H2B type 3-B	2.31662e+06	2.51947e+06	2.39955e+06	815378	708378	418474
Q03001	DST	Dystonin	58041.2	44929.3	54058	96690.7	106576	88188.3
O75179	ANKRD17	Ankyrin repeat domain-containing protein 17	15901.2	17911.5	13777.8	28212.8	26081.3	30381.4
Q6P587	FAHD1	Acylpyruvase FAHD1, mitochondrial	20603.6	13006.3	9289.85	62722.3	60053.9	67679
P35270	SPR	Sepiapterin reductase	13040.7	22542.7	17706.6	52477.8	48386.6	60052.6
P68371	TUBB4B	Tubulin beta-4B chain	1.54135e+06	1.51213e+06	1.76538e+06	2.675e+06	2.34579e+06	2.36299e+06
Q5EBL4	RILPL1	RILP-like protein 1	56851.1	38440.2	51710.9	16774.2	20887	14715.3
Q3KQU3	MAP7D1	MAP7 domain-containing protein 1	53222.9	75365.7	83428.9	28585.2	27945.7	28314.4
P47756	CAPZB	F-actin-capping protein subunit beta	302553	323624	338503	403545	411148	395333
P26196	DDX6	Probable ATP-dependent RNA helicase DDX6	33627.6	46443.5	50640.4	98015.3	95513	100149
P12270	TPR	Nucleoprotein TPR	34848.5	35000.8	36520.5	28453.5	29522.8	26486.5
O75718	CRTAP	Cartilage-associated protein	183190	162609	209336	295302	298877	298400
A0AVT1	UBA6	Ubiquitin-like modifier-activating enzyme 6	38896.2	35221.8	26160.6	71897.3	71628.2	73188.5
Q13740	ALCAM	CD166 antigen	228197	253148	254518	195079	189390	184477
Q7Z5L9	IRF2BP2	Interferon regulatory factor 2-binding protein 2	33081.3	41357.5	45956.1	17806.5	11673.7	14093.1
Q14789	GOLGB1	Golgin subfamily B member 1	13419.2	14050.7	13404.8	11743.2	12140.4	11508.7
O75494	SRSF10	Serine/arginine-rich splicing factor 10	164544	124033	187747	68155.4	63308.9	72044
Q96EP0	RNF31	E3 ubiquitin-protein ligase RNF31	7050.35	6846.38	5625.36	11326.9	11151.8	10127.4
Q9NXG2	THUMPD1	THUMP domain-containing protein 1	17131.7	15784.5	23820.9	42074	42982.4	41911.8
Q8TE77	SSH3	Protein phosphatase Slingshot homolog 3	6782.62	7894.82	6159.04	15576.2	13209	12098.2
O43149	ZZEF1	Zinc finger ZZ-type and EF-hand domain-containing protein 1	42349	41014.5	43861.3	11474.6	16566.1	8374.4
O15460	P4HA2	Prolyl 4-hydroxylase subunit alpha-2	527382	528066	600444	365444	408563	391063
P19784	CSNK2A2	Casein kinase II subunit alpha'	6166.82	1985	6863.22	56092.5	58011	60004.8
P49419	ALDH7A1	Alpha-aminoadipic semialdehyde dehydrogenase	40972	49491.7	49079.4	89374.2	86741.2	72765.1
Q9H2G2	SLK	STE20-like serine/threonine-protein kinase	22523	24048.3	24428.4	31354.4	35701.1	31322.5
Q9NR28	DIABLO	Diablo homolog, mitochondrial	176487	107106	132479	43861.3	51745.3	36847.8
Q13310	PABPC4	Polyadenylate-binding protein 4	36171.6	35664.2	40861.7	61178.2	61042.2	52318.4
P05362	ICAM1	Intercellular adhesion molecule 1	266242	249547	328914	91842.9	117443	134671
P25788	PSMA3	Proteasome subunit alpha type-3	116608	104487	84708.6	185154	192610	183069
Q9H8M7	MINDY3	Ubiquitin carboxyl-terminal hydrolase MINDY-3	19429.8	19999.3	24859.3	35870.5	36383.6	40865.9
Q8TF42	UBASH3B	Ubiquitin-associated and SH3 domain-containing protein B	77947.4	78313.2	82680.4	64992.7	65369	59546.1
Q9Y508	RNF114	E3 ubiquitin-protein ligase RNF114	47622	42155.1	65023.3	21307.1	22814.6	20792.7
Q13107	USP4	Ubiquitin carboxyl-terminal hydrolase 4	7387.93	7060.93	8123.76	16475	21622.4	14293.5
Q9UIQ6	LNPEP	Leucyl-cystinyl aminopeptidase	20595	15524.1	26821.5	56938.2	61846.3	55360.5
Q15843	NEDD8	NEDD8	393682	417414	357854	240450	261061	279545
O43813	LANCL1	Glutathione S-transferase LANCL1	104553	125161	82610.1	45748.3	48410.8	46620.3
Q9P289	STK26	Serine/threonine-protein kinase 26	64613.6	60926	74489	97670.1	98545.3	105303
P04908;P0C0S8;P20671;Q16777;Q6FI13;Q7L7L0;Q93077;Q96KK5;Q99878;Q9BTM1	H2AC4	Histone H2A type 1-B/E;Histone H2A type 1;Histone H2A type 1-D;Histone H2A type 2-C;Histone H2A type 2-A;Histone H2A type 3;Histone H2A type 1-C;Histone H2A type 1-H;Histone H2A type 1-J;Histone H2A.J	1.59144e+06	2.59753e+06	1.05434e+06	274404	126990	161441
P14618	PKM	Pyruvate kinase PKM	5.64589e+06	5.1062e+06	6.02692e+06	8.14555e+06	9.89638e+06	9.67191e+06
Q92922	SMARCC1	SWI/SNF complex subunit SMARCC1	4044.21	3849.54	4276.49	5266.21	5071.58	5606.91
Q6UW02	CYP20A1	Cytochrome P450 20A1	13192	12615	18997.5	34669.3	32562	36258.7
P48147	PREP	Prolyl endopeptidase	42749.2	27548.2	44789.7	101613	98445	106156
P07737	PFN1	Profilin-1	2.85767e+06	2.91732e+06	3.01331e+06	2.13548e+06	2.22634e+06	1.875e+06
Q14BN4	SLMAP	Sarcolemmal membrane-associated protein	121833	83503	100477	36305	20497.5	29700.7
P49790	NUP153	Nuclear pore complex protein Nup153	9894.08	8468.55	13814.1	29982.4	45729.6	49526.1
Q8NBQ5	HSD17B11	Estradiol 17-beta-dehydrogenase 11	171017	70796.3	129268	21953.6	21098.3	22670.7
O75157	TSC22D2	TSC22 domain family protein 2	131989	113613	147707	77490.4	68806.6	62163.5
Q13011	ECH1	Delta(3,5)-Delta(2,4)-dienoyl-CoA isomerase, mitochondrial	57003.8	73586.3	59513.9	103928	103273	108956
Q10588	BST1	ADP-ribosyl cyclase/cyclic ADP-ribose hydrolase 2	30523.2	24713.3	27503.2	42545.8	42251.4	48305.5
P18621	RPL17	60S ribosomal protein L17	670557	670357	329571	124543	89076.7	99567
O75165	DNAJC13	DnaJ homolog subfamily C member 13	16728.5	16781.9	24981.8	46101	43154.7	47821.8
A6NDG6	PGP	Glycerol-3-phosphate phosphatase	16130.3	20020.1	23780	42044.5	40314.5	39626
P40926	MDH2	Malate dehydrogenase, mitochondrial	574469	580087	490223	1.1279e+06	1.19374e+06	891830
Q86X27	RALGPS2	Ras-specific guanine nucleotide-releasing factor RalGPS2	23824.2	23793.7	24079.2	19783.8	18743.6	17266.5
Q3V6T2	CCDC88A	Girdin	13939.7	11035.5	11263.5	4132.42	5109.02	2970.42
P17931	LGALS3	Galectin-3	139588	189310	107356	46417.5	32179	43398.9
P30837	ALDH1B1	Aldehyde dehydrogenase X, mitochondrial	29882	29422.9	25902.8	44281	39815.2	39393
P39687	ANP32A	Acidic leucine-rich nuclear phosphoprotein 32 family member A	163258	153384	187170	108615	117324	111061
Q13683	ITGA7	Integrin alpha-7	33666.8	45089.1	34416	16040.4	20231.3	18056.2
Q9BRR6	ADPGK	ADP-dependent glucokinase	14168.1	15859	12863.3	22221.2	23270.6	26806
Q9BW27	NUP85	Nuclear pore complex protein Nup85	14512.7	11341.5	11226.3	27589.5	21617	26932.9
P06132	UROD	Uroporphyrinogen decarboxylase	89236.1	88849.7	73215.4	127961	128519	123647
Q96A35	MRPL24	39S ribosomal protein L24, mitochondrial	18451.1	15175.9	17899.2	6763.01	9042.96	9172.19
Q96PK6	RBM14	RNA-binding protein 14	22329.8	21596.5	28589.9	52092.9	60250.3	44725.5
Q7L523	RRAGA	Ras-related GTP-binding protein A	19087.9	10773.1	19735.2	54972.8	52831.5	58235
O43865	AHCYL1	S-adenosylhomocysteine hydrolase-like protein 1	53766.1	55781.1	81037.4	137455	152219	144945
Q5JTZ9	AARS2	Alanine--tRNA ligase, mitochondrial	5865.41	5719.38	6169.32	10922.2	8975.65	8670.98
Q9H9J2	MRPL44	39S ribosomal protein L44, mitochondrial	17200.6	22977.4	23825.5	9204.03	10818.6	10761.5
O43150	ASAP2	Arf-GAP with SH3 domain, ANK repeat and PH domain-containing protein 2	5881.26	8245.84	11409.7	29626.5	25703	32495
Q9C0D5	TANC1	Protein TANC1	7332.23	7876.04	7196.07	3151.52	1862.17	2990.17
P10398	ARAF	Serine/threonine-protein kinase A-Raf	24630.7	31556.6	28178.6	13985.1	13847.4	10063.4
Q9BYG3	NIFK	MKI67 FHA domain-interacting nucleolar phosphoprotein	20544.6	16140.3	22060.8	34377.8	35921	35106.2
P09429	HMGB1	High mobility group protein B1	210105	302730	163358	73182.4	60046	69898.3
Q9Y3B3	TMED7	Transmembrane emp24 domain-containing protein 7	141685	140447	133692	166691	158497	158834
P42785	PRCP	Lysosomal Pro-X carboxypeptidase	19462.6	24739	33592.9	65405.8	69378.9	69151.8
Q9P273	TENM3	Teneurin-3	17502.8	16868.7	17585	13218.8	11959.4	13913.5
Q9H939	PSTPIP2	Proline-serine-threonine phosphatase-interacting protein 2	7219.39	7363.29	7542.23	9984.4	10680.1	12363.2
P09001	MRPL3	39S ribosomal protein L3, mitochondrial	21409.7	20614	21152	8427.04	10236.4	12585.2
O43504	LAMTOR5	Ragulator complex protein LAMTOR5	175757	155453	166815	109680	106418	125295
P46939	UTRN	Utrophin	32816.4	32536.5	33394.4	27506.6	23963.5	25572
P04181	OAT	Ornithine aminotransferase, mitochondrial	135413	143841	139098	123387	125925	123704
Q13217	DNAJC3	DnaJ homolog subfamily C member 3	55925.9	77991.5	71594.9	127821	128516	149305
Q8IXQ4	GPALPP1	GPALPP motifs-containing protein 1	26115.3	30004.9	37192.1	7971.35	3801.33	7717.56
P15927	RPA2	Replication protein A 32 kDa subunit	24281.9	23529.1	25815.3	37345.1	34705.6	43711.9
Q9BUF5	TUBB6	Tubulin beta-6 chain	158635	211122	151761	315913	375416	356452
P55209	NAP1L1	Nucleosome assembly protein 1-like 1	590485	530366	622110	769472	771144	796564
Q96D71	REPS1	RalBP1-associated Eps domain-containing protein 1	55002.1	42187.6	58858.8	24336.3	25751.5	28410.4
Q9NV96	TMEM30A	Cell cycle control protein 50A	18802.4	26348.8	16960	43979.7	48253.6	48523.3
Q9UJ68	MSRA	Mitochondrial peptide methionine sulfoxide reductase	16892.9	14288.1	8005.75	55299.2	86026.3	112971
Q6NYC8	PPP1R18	Phostensin	328024	324624	190194	56532.8	70968.9	88233
O14662	STX16	Syntaxin-16	10152.6	6520.29	7498.8	17019.4	18348.6	17996.3
P35613	BSG	Basigin	556565	571998	496564	419503	411779	411271
Q9NS86	LANCL2	LanC-like protein 2	20967.2	18424.7	25975.8	38987.1	46423.6	47070.6
P09914	IFIT1	Interferon-induced protein with tetratricopeptide repeats 1	43897.6	45085.5	44625	15494	21993.5	23691
Q9BYX2	TBC1D2	TBC1 domain family member 2A	4801.61	4546.76	5211.22	10151.6	8638.41	7494.57
A8MXV4	NUDT19	Nucleoside diphosphate-linked moiety X motif 19	15517.5	16244.7	20031.6	28115.9	31195.7	27865.8
Q5SRE5	NUP188	Nucleoporin NUP188 homolog	11773.3	12395	11614.4	5946.65	3672.25	5328.96
O00170	AIP	AH receptor-interacting protein	56029.2	88231.1	106980	25409.3	25700.9	24493.6
Q9Y2Y0	ARL2BP	ADP-ribosylation factor-like protein 2-binding protein	56008.6	57775.9	63694.4	43041.8	46041.6	41043
Q9Y5S2	CDC42BPB	Serine/threonine-protein kinase MRCK beta	15131.8	18571	24189.9	48918.1	43068.3	56887.3
P54577	YARS1	Tyrosine--tRNA ligase, cytoplasmic	177622	183659	194975	239282	230900	260463
Q53EL6	PDCD4	Programmed cell death protein 4	9470.48	9689.06	4919.58	32668.9	32149.8	27493.4
Q9UJW0	DCTN4	Dynactin subunit 4	99403.6	77665.7	64458.8	35667.2	31429.5	25811.2
Q969N2	PIGT	GPI transamidase component PIG-T	73350.5	74906.8	91305.9	51777.9	52158	47997.8
P04844	RPN2	Dolichyl-diphosphooligosaccharide--protein glycosyltransferase subunit 2	200284	218784	165119	345345	310990	346876
P31939	ATIC	Bifunctional purine biosynthesis protein PURH	120776	134754	175860	279382	296777	273263
Q8NBJ5	COLGALT1	Procollagen galactosyltransferase 1	130235	93191.5	102606	218784	195022	197756
Q9UHY1	NRBP1	Nuclear receptor-binding protein	53498.8	47190.2	60272.8	84482.2	82033.8	80568.6
P41236	PPP1R2	Protein phosphatase inhibitor 2	166178	227127	153874	4208.06	21951.9	6344.41
P53365	ARFIP2	Arfaptin-2	29524.4	32732.8	41499.3	18856.7	18841.4	18120.2
P52888	THOP1	Thimet oligopeptidase	10210.7	10301	16583.8	32313.7	30235.4	33982.2
O95373	IPO7	Importin-7	93427.5	86093.7	109882	167246	153355	147316
P08579	SNRPB2	U2 small nuclear ribonucleoprotein B''	7977	16799	10463.6	40091.3	49551.8	41694.2
Q96BZ9	TBC1D20	TBC1 domain family member 20	7207.19	6776.47	7438.8	10803.6	12452.2	14785.2
P11717	IGF2R	Cation-independent mannose-6-phosphate receptor	68604.2	68663.7	80127	102836	97634.3	98904.6
Q9Y5Q9	GTF3C3	General transcription factor 3C polypeptide 3	5767.17	4724.61	5867.5	8558.61	9009.37	10342.1
P55081	MFAP1	Microfibrillar-associated protein 1	55168.6	57164.8	74928.7	20603	22184.9	30861.9
P08708	RPS17	40S ribosomal protein S17	558226	676279	548933	377836	357133	309498
Q9NR56	MBNL1	Muscleblind-like protein 1	110539	131664	62566.8	24246.9	24438.5	26606.1
Q9Y5B0	CTDP1	RNA polymerase II subunit A C-terminal domain phosphatase	8600.82	8675.53	9199.86	10770.1	10814.8	10117.3
P32455	GBP1	Guanylate-binding protein 1	40068.5	35572.9	32491.8	59410.9	51581.6	55995.8
Q8IVF7	FMNL3	Formin-like protein 3	101798	96991.9	96614.5	6059.19	1623.85	9050.61
O60504	SORBS3	Vinexin	82406.5	83006.7	48453.7	12965	9542.62	19660.9
O00178	GTPBP1	GTP-binding protein 1	14764.8	26451.1	15387.2	57271.5	53196.7	59527.1
Q9UMS4	PRPF19	Pre-mRNA-processing factor 19	36026	38425.1	28779.4	70394.3	108565	110349
P61086	UBE2K	Ubiquitin-conjugating enzyme E2 K	109061	91376.8	114315	159535	154795	168984
P50897	PPT1	Palmitoyl-protein thioesterase 1	25601.3	29086.3	40589.8	70970.9	73956	68612.3
Q9NQ48	LZTFL1	Leucine zipper transcription factor-like protein 1	55135.4	48312.5	56243.9	39420.8	39894.7	36992.6
Q96M27	PRRC1	Protein PRRC1	27952.9	23262.4	28960.5	53655.6	69837.3	89180.5
P35527	KRT9	Keratin, type I cytoskeletal 9	213404	197469	205453	181157	177032	175980
O43242	PSMD3	26S proteasome non-ATPase regulatory subunit 3	117949	131578	153997	225224	238917	208291
Q86UU1	PHLDB1	Pleckstrin homology-like domain family B member 1	77952.6	56654.8	53608.7	31268.9	31387.2	29075.4
P83111	LACTB	Serine beta-lactamase-like protein LACTB, mitochondrial	30815.7	43225	42698.3	73803.4	76466.5	72915.1
P54819	AK2	Adenylate kinase 2, mitochondrial	67554.8	60019.3	59004.6	83730.8	79628.7	87343.9
P50453	SERPINB9	Serpin B9	43603.3	23696.2	29948	104204	86646.3	91668
Q14498	RBM39	RNA-binding protein 39	39504.5	40344.4	59089.3	103165	94592	103053
Q13362	PPP2R5C	Serine/threonine-protein phosphatase 2A 56 kDa regulatory subunit gamma isoform	2721.76	2448.34	2954.46	9006.87	21214	11006.4
Q96FW1	OTUB1	Ubiquitin thioesterase OTUB1	113410	105964	96387.6	140334	158877	160354
Q8IX12	CCAR1	Cell division cycle and apoptosis regulator protein 1	5451.58	5669.99	8907.22	16521.9	16655.7	20103.1
Q6DD88	ATL3	Atlastin-3	56047.4	58569	52182.9	81609.5	75679.2	92852.9
Q14112	NID2	Nidogen-2	45640.3	45589.4	52480.7	36832.7	34662.5	34191.7
P62330	ARF6	ADP-ribosylation factor 6	138473	165855	144066	235754	207036	218610
P49755	TMED10	Transmembrane emp24 domain-containing protein 10	305902	300513	259046	423943	398652	460640
P63092;Q5JWF2	GNAS	Guanine nucleotide-binding protein G(s) subunit alpha isoforms short;Guanine nucleotide-binding protein G(s) subunit alpha isoforms XLas	146985	127741	181123	269611	270911	283262
Q96CX2	KCTD12	BTB/POZ domain-containing protein KCTD12	32153.8	21832.4	35448.6	68062.4	69828.6	71425.4
P30520	ADSS2	Adenylosuccinate synthetase isozyme 2	85032.1	81601	105519	147742	140539	146997
O00273	DFFA	DNA fragmentation factor subunit alpha	182315	181603	208256	115353	109143	84323.1
O43776	NARS1	Asparagine--tRNA ligase, cytoplasmic	228006	212161	249884	410127	327678	397551
Q9UHG3	PCYOX1	Prenylcysteine oxidase 1	57639.5	55113.2	78162	126540	117901	141564
Q9BV68	RNF126	E3 ubiquitin-protein ligase RNF126	50024.2	48401	42699.2	61902.9	62027.5	63872.6
P25205	MCM3	DNA replication licensing factor MCM3	5830.82	5444.61	6626.06	37812.4	34873.9	16739
Q9UHX1	PUF60	Poly(U)-binding-splicing factor PUF60	55594.3	38576.6	35378.9	101128	147913	158794
Q12906	ILF3	Interleukin enhancer-binding factor 3	233396	237112	274954	347832	366309	408153
P49792	RANBP2	E3 SUMO-protein ligase RanBP2	15134.8	25353.2	15781	48127.4	46725.7	54731
P17252	PRKCA	Protein kinase C alpha type	41646	38302.7	67956.8	130870	135569	144969
P35658	NUP214	Nuclear pore complex protein Nup214	6537.76	7102.69	5499.52	11497.9	10033.3	10138.9
O75348	ATP6V1G1	V-type proton ATPase subunit G 1	533822	479859	643620	194260	288382	197201
P00492	HPRT1	Hypoxanthine-guanine phosphoribosyltransferase	22755.4	37169.5	27814.3	63864.7	66122.8	72773.2
Q15459	SF3A1	Splicing factor 3A subunit 1	64432.9	52319.5	84749.7	143578	155727	149831
Q8WYA6	CTNNBL1	Beta-catenin-like protein 1	7203.17	3850.45	10686	36824.5	35950.9	41376.4
P17302	GJA1	Gap junction alpha-1 protein	42286.5	46243.4	51180.3	32135.3	32241.2	34399
Q14558	PRPSAP1	Phosphoribosyl pyrophosphate synthase-associated protein 1	20691.8	19228.3	25964.4	67080.2	49655.6	44331.7
Q13126	MTAP	S-methyl-5'-thioadenosine phosphorylase	36485.1	51527.3	50120.4	84020.3	88228.1	93296.8
Q13144	EIF2B5	Translation initiation factor eIF-2B subunit epsilon	71737	75291	82030.3	101215	102540	115457
P51570	GALK1	Galactokinase	44616.8	37373.8	51453.4	76489.3	75926.7	73925.3
Q9BRV8	SIKE1	Suppressor of IKBKE 1	23420.6	35969.3	28884.7	2991.8	7192.09	6327.86
Q13200	PSMD2	26S proteasome non-ATPase regulatory subunit 2	162306	145070	124336	275240	224152	259206
Q9NZI7	UBP1	Upstream-binding protein 1	1316.58	1926.02	2132.14	15148.5	10566	37840.1
Q9H4A4	RNPEP	Aminopeptidase B	102309	100477	128904	175134	189914	173097
Q7Z4V5	HDGFL2	Hepatoma-derived growth factor-related protein 2	184343	115959	69530.6	23997.9	21690.6	17612
Q02978	SLC25A11	Mitochondrial 2-oxoglutarate/malate carrier protein	76037.8	79665.1	55345.6	128518	143566	146711
O94808	GFPT2	Glutamine--fructose-6-phosphate aminotransferase [isomerizing] 2	7518.31	6953.47	8180.65	13027.6	20341.1	17502.2
Q96S82	UBL7	Ubiquitin-like protein 7	64306.6	66760.2	96388.3	34346.1	35098.9	36639.2
P13984	GTF2F2	General transcription factor IIF subunit 2	11487.9	11717.8	12438.7	30506.3	20710.3	33278.9
Q9ULV4	CORO1C	Coronin-1C	215695	216479	246007	318629	290064	299275
P04264	KRT1	Keratin, type II cytoskeletal 1	202882	205206	223744	299538	305146	263545
Q14160	SCRIB	Protein scribble homolog	20815.3	20657.3	21438.4	16180.3	12909.6	14115.7
Q6YHK3	CD109	CD109 antigen	5068.45	8074.8	6424.02	14687.5	22407	22493.3
O60231	DHX16	Pre-mRNA-splicing factor ATP-dependent RNA helicase DHX16	6763.93	6226.56	7343.5	13215.1	20635.9	22982.8
Q92905	COPS5	COP9 signalosome complex subunit 5	11351.2	4790.47	4010.2	38051.3	35476.8	41179.3
Q08211	DHX9	ATP-dependent RNA helicase A	117510	124921	139887	174945	190058	171681
O60716	CTNND1	Catenin delta-1	147228	95274.3	112506	240737	233636	258644
Q96AB3	ISOC2	Isochorismatase domain-containing protein 2	10029.3	15552.5	23192.5	61113.8	58058.5	67087.2
Q8N122	RPTOR	Regulatory-associated protein of mTOR	617350	129141	487861	17455.8	16718.5	25090.3
P40818	USP8	Ubiquitin carboxyl-terminal hydrolase 8	4666.23	4582.12	4908.5	6903.73	5850.69	6784.19
Q8N4C8	MINK1	Misshapen-like kinase 1	15687.6	12976.9	15232.7	35140.1	24113.6	30473.1
Q13554	CAMK2B	Calcium/calmodulin-dependent protein kinase type II subunit beta	110312	109088	142864	199057	203211	193465
Q99985	SEMA3C	Semaphorin-3C	24568.5	23427.6	24012.4	29113.5	27283.1	30169
Q9C0B1	FTO	Alpha-ketoglutarate-dependent dioxygenase FTO	1921.06	3759.12	4545.33	15199.5	14438.7	13196.2
Q92520	FAM3C	Protein FAM3C	57465.2	45312.5	46862.9	77309.1	79584	91331.2
P01130	LDLR	Low-density lipoprotein receptor	176018	85570.9	76907	22646.5	10799.6	16073
P62873	GNB1	Guanine nucleotide-binding protein G(I)/G(S)/G(T) subunit beta-1	196646	226454	202486	316161	301438	379574
Q13151	HNRNPA0	Heterogeneous nuclear ribonucleoprotein A0	44812.4	44945.2	37075.5	70519.8	61545.7	75659.3
Q9UHB9	SRP68	Signal recognition particle subunit SRP68	32441.4	16305.7	20836	69937.6	65999.2	74131
P62166	NCS1	Neuronal calcium sensor 1	47630.2	48246.9	76058.4	17485	20998.1	12499.5
O60832	DKC1	H/ACA ribonucleoprotein complex subunit DKC1	8447.21	10007	15351.1	31908	28212.4	36075.5
P83916	CBX1	Chromobox protein homolog 1	43183.1	38178.4	59323.7	21689.1	20156.8	22773.5
O75438	NDUFB1	NADH dehydrogenase [ubiquinone] 1 beta subcomplex subunit 1	162915	126994	325701	38079.8	40369.3	38126.1
O95169	NDUFB8	NADH dehydrogenase [ubiquinone] 1 beta subcomplex subunit 8, mitochondrial	41336.8	37999.4	49733.1	69302.5	70644.5	64895.9
P80303	NUCB2	Nucleobindin-2	469397	427451	498792	68506.8	20846.4	72721.8
Q2TAA2	IAH1	Isoamyl acetate-hydrolyzing esterase 1 homolog	19643	20820.3	25118.8	32379.9	37659.9	37046.3
P28288	ABCD3	ATP-binding cassette sub-family D member 3	27175.3	27674.3	40391.1	64612.2	62671.9	67238.5
Q9Y237	PIN4	Peptidyl-prolyl cis-trans isomerase NIMA-interacting 4	60776.2	41411.7	41022.3	12121	20391.1	13441.1
Q5VYS8	TUT7	Terminal uridylyltransferase 7	3401.82	3042.71	3605.04	10031	6602.79	11917.5
Q969X5	ERGIC1	Endoplasmic reticulum-Golgi intermediate compartment protein 1	83291.4	77922.9	70257.8	52707.1	57840.4	49851.9
P09132	SRP19	Signal recognition particle 19 kDa protein	22020.7	21818.9	32579.1	53679.4	58903.7	73454.8
P42224	STAT1	Signal transducer and activator of transcription 1-alpha/beta	133775	125559	146228	195085	196138	237561
P14209	CD99	CD99 antigen	527554	381909	748120	170091	192026	157224
P05534	HLA-A	HLA class I histocompatibility antigen, A-24 alpha chain	59878.9	63360.7	55696.2	48324.9	47261.2	48746.1
O43148	RNMT	mRNA cap guanine-N7 methyltransferase	9974.77	9817.62	11114.6	27053	29108.6	18022.2
Q6DKI1	RPL7L1	60S ribosomal protein L7-like 1	25858.3	17464.5	15212.7	45448.7	46134.2	54110.1
Q9UL15	BAG5	BAG family molecular chaperone regulator 5	15739.7	13277.3	23780.8	43582.2	45573.6	44944.6
Q969V3	NCLN	Nicalin	41193	24337.6	42526.4	98068.4	94164.1	94162.2
Q15654	TRIP6	Thyroid receptor-interacting protein 6	8239.67	4070.7	15854.1	75197.1	70733.2	68992.9
Q96M96	FGD4	FYVE, RhoGEF and PH domain-containing protein 4	66336.7	69412.1	87241.7	34052.4	18527.9	25025
Q8NBU5	ATAD1	ATPase family AAA domain-containing protein 1	13748.7	15113.2	27746.3	58194.3	60818.8	65213.4
P23381	WARS1	Tryptophan--tRNA ligase, cytoplasmic	104569	101969	97580.1	143054	155820	188629
O94901	SUN1	SUN domain-containing protein 1	7410.22	7399.33	7804.44	9330.31	10239.9	11184.4
Q5JTY5;Q5RIA9;Q8IUF1;Q9BRT8	CBWD3	COBW domain-containing protein 3;COBW domain-containing protein 5;COBW domain-containing protein 2;COBW domain-containing protein 1	3985.45	3931.65	1776.01	18185.7	12302	20254.7
P12235	SLC25A4	ADP/ATP translocase 1	155515	155250	134088	112434	113142	112742
Q13541	EIF4EBP1	Eukaryotic translation initiation factor 4E-binding protein 1	800582	1.18897e+06	1.56519e+06	277597	99743.1	149470
Q5TAQ9	DCAF8	DDB1- and CUL4-associated factor 8	6473.67	6031.81	8923.72	22563	19892.1	14574.7
O95777	LSM8	U6 snRNA-associated Sm-like protein LSm8	224219	217982	224543	106968	67030.5	109230
Q92544	TM9SF4	Transmembrane 9 superfamily member 4	17832.6	10444.6	12021.7	31864.9	49677.3	45735.3
O75400	PRPF40A	Pre-mRNA-processing factor 40 homolog A	19067.8	19659.9	9510.6	86436.3	53928.9	90763.8
Q92797	SYMPK	Symplekin	6367.51	6185.67	6636.5	9379.34	12112.3	9479.73
P27658	COL8A1	Collagen alpha-1(VIII) chain	27368.1	33793.8	27799.5	14839	15410.5	10301.6
Q09161	NCBP1	Nuclear cap-binding protein subunit 1	104023	87237.5	66184.2	38556.9	42532.3	39936.8
P14735	IDE	Insulin-degrading enzyme	12768.9	18197.5	20957.5	40272.9	38659.9	36701.7
Q15165	PON2	Serum paraoxonase/arylesterase 2	76841.1	100831	94948.7	139854	144457	142253
Q96P16	RPRD1A	Regulation of nuclear pre-mRNA domain-containing protein 1A	11959.9	11744.1	7844.52	21894.2	31451.9	29861.1
O95456	PSMG1	Proteasome assembly chaperone 1	16003.3	11625.8	21541.5	60879.5	43092.8	72792.4
O14972	VPS26C	Vacuolar protein sorting-associated protein 26C	5669.03	4984.57	4265.3	8664.44	11525.2	8950.48
Q9NQX3	GPHN	Gephyrin	5153.76	4884.76	5771.2	22230.9	29827.4	12965.7
Q99523	SORT1	Sortilin	38596.7	31242	43916.3	63404.6	64945.9	66174.6
P36543	ATP6V1E1	V-type proton ATPase subunit E 1	55079.2	44891	46148.6	81533.8	72577.8	93094
P49069	CAMLG	Calcium signal-modulating cyclophilin ligand	6154.47	4161.04	4536.86	9606.07	9402.44	9097.85
Q14203	DCTN1	Dynactin subunit 1	81411.2	96932.3	90798.4	116665	119043	123043
O75663	TIPRL	TIP41-like protein	18630.1	7242.49	21000.4	93626.5	81029.5	98201.7
P33121	ACSL1	Long-chain-fatty-acid--CoA ligase 1	12801.7	6311.03	7507.88	28726.4	28778.6	25254.1
P61513	RPL37A	60S ribosomal protein L37a	6841.99	9451.89	12098.7	23679	23563.2	21580.9
Q96G23	CERS2	Ceramide synthase 2	28666.7	23459.4	16080.6	76780.4	53451.8	73114
Q14C86	GAPVD1	GTPase-activating protein and VPS9 domain-containing protein 1	35088.7	22416.1	35047.2	69862.5	66191.6	68658
Q6P3X3	TTC27	Tetratricopeptide repeat protein 27	4993.02	3627.85	10526.5	31500.3	31618.5	32883.6
Q16832	DDR2	Discoidin domain-containing receptor 2	4234.86	5826.1	6403.12	15603.2	13420	10841.4
Q9ULP9	TBC1D24	TBC1 domain family member 24	6293.69	11720.4	5838.25	25544.9	23789.2	27203.6
Q96QR8	PURB	Transcriptional activator protein Pur-beta	9563.41	9783.57	4912.56	56479.1	51679.7	27723.3
Q9NZL9	MAT2B	Methionine adenosyltransferase 2 subunit beta	43160.1	47286.5	34613.6	73624.1	70680.8	66262.3
P12429	ANXA3	Annexin A3	48118.4	68351.7	75450.9	129344	133142	133000
P62249	RPS16	40S ribosomal protein S16	393076	437402	390935	552525	507504	584199
P04271	S100B	Protein S100-B	12044.9	11721.9	11346.5	6222.68	3709.32	5473.51
Q93009	USP7	Ubiquitin carboxyl-terminal hydrolase 7	11502.4	8231.96	18432.1	39417.3	46493.5	49797.6
P18754	RCC1	Regulator of chromosome condensation	14127.7	23176.6	22660.6	45665.3	46916.6	47873.5
Q8WWQ0	PHIP	PH-interacting protein	17302.2	17175.3	17972.8	14511.5	15438.2	15571.4
Q15637	SF1	Splicing factor 1	154568	171620	212752	50548.5	87700.7	62899.5
Q96LJ7	DHRS1	Dehydrogenase/reductase SDR family member 1	337664	236597	504407	57353.7	23872	63533.9
P98194	ATP2C1	Calcium-transporting ATPase type 2C member 1	22423.8	18189.9	24712.3	36323.9	34192.9	35986.8
P0CG38	POTEI	POTE ankyrin domain family member I	8.69847e+06	7.96344e+06	2.89411e+06	987150	547041	641425
P04062	GBA	Lysosomal acid glucosylceramidase	45471	26712	63054.9	163100	157152	173234
P40429	RPL13A	60S ribosomal protein L13a	1.22953e+06	1.05149e+06	961468	1.71443e+06	1.57004e+06	1.85157e+06
P14927	UQCRB	Cytochrome b-c1 complex subunit 7	91006.4	183204	100954	36824.8	37984.7	35392.8
P11310	ACADM	Medium-chain specific acyl-CoA dehydrogenase, mitochondrial	23902.1	23993.1	28899	38821.3	38063.7	34918.2
Q9NQ88	TIGAR	Fructose-2,6-bisphosphatase TIGAR	26044.1	10508.7	38693.7	185035	179589	162713
Q6ZXV5	TMTC3	Protein O-mannosyl-transferase TMTC3	21000.1	18627.2	37740.9	79219.6	75886.7	86934.4
P24593	IGFBP5	Insulin-like growth factor-binding protein 5	148804	275318	109300	16932.6	32557.2	31594.2
P15848	ARSB	Arylsulfatase B	34872	30973.8	38591.6	49359.2	59237.8	53687.9
Q13685	AAMP	Angio-associated migratory cell protein	13789.4	15028.6	15966.8	7174.24	7731.22	10055.6
Q9H0W8	SMG9	Protein SMG9	2471.44	2233.79	2726.84	4929.24	7854.04	5108.38
P78356	PIP4K2B	Phosphatidylinositol 5-phosphate 4-kinase type-2 beta	10920	17239.7	15440.5	29386.6	29963.3	30166.9
Q9Y2X7	GIT1	ARF GTPase-activating protein GIT1	31880.7	31157.5	32895.6	28872.5	27285	28528.6
P30622	CLIP1	CAP-Gly domain-containing linker protein 1	30672.3	36850.6	37948.6	20037.6	21705.9	24333.6
P56377	AP1S2	AP-1 complex subunit sigma-2	7195.15	6294.88	13694.7	30983.9	29905.4	31686.7
Q709C8	VPS13C	Vacuolar protein sorting-associated protein 13C	12310.9	8101.23	9699.38	19058.8	18712.2	21634.7
P81605	DCD	Dermcidin	47039	56140.7	69241.5	19043.2	28484.1	24888.8
Q8NEZ2	VPS37A	Vacuolar protein sorting-associated protein 37A	12366.5	11966	12631.5	14278.6	15955.1	16164.6
Q5SW79	CEP170	Centrosomal protein of 170 kDa	32268.1	28714.9	38475.7	53507.7	50826.4	57759.9
Q6YP21	KYAT3	Kynurenine--oxoglutarate transaminase 3	11343.6	10760.7	12366.5	23123.5	35791.3	45309.3
Q96K76	USP47	Ubiquitin carboxyl-terminal hydrolase 47	14719.1	11758.5	10379.3	22621.1	20655.2	20911.2
Q15363	TMED2	Transmembrane emp24 domain-containing protein 2	65154.2	63543.6	54921.8	147411	129972	97898.6
Q9HCN4	GPN1	GPN-loop GTPase 1	26410.6	18500.9	26531.2	44874.6	43243.9	48829
Q147X3	NAA30	N-alpha-acetyltransferase 30	9809.37	9230.3	10479.4	19288.3	16130	24956.5
Q00577	PURA	Transcriptional activator protein Pur-alpha	19583.2	39407.4	31662.6	89127.9	83471.7	90402.8
O14773	TPP1	Tripeptidyl-peptidase 1	14327.4	14399.3	9347.66	32944	62666.2	40793.2
O00754	MAN2B1	Lysosomal alpha-mannosidase	65928.3	67184.9	70783.2	79429.1	75831	77644.7
O15397	IPO8	Importin-8	7633.08	7385.37	8055.58	11020.9	12932.8	15335.7
P08240	SRPRA	Signal recognition particle receptor subunit alpha	63973.6	62024	97475.4	33668.7	33853.8	28860.5
O00429	DNM1L	Dynamin-1-like protein	62973.2	61141.3	67042.1	82268.4	103127	97899.2
Q9GZP4	PITHD1	PITH domain-containing protein 1	21165.7	20151.9	19174.9	31383.1	47076.2	45283.9
O95861	BPNT1	3'(2'),5'-bisphosphate nucleotidase 1	40702.5	40298.5	55370.1	85081	114724	132938
P98172	EFNB1	Ephrin-B1	6583.6	11133.6	11035	48856.4	25476.9	43941.9
P46439	GSTM5	Glutathione S-transferase Mu 5	28372.4	83176.6	38221.3	8917.66	5565.02	4478.62
Q9H5V8	CDCP1	CUB domain-containing protein 1	3088.37	6129.54	3369.99	11431.6	14739.3	14779.5
Q15813	TBCE	Tubulin-specific chaperone E	18865.9	29017	20571.7	44930.3	53239.9	63140.1
P20936	RASA1	Ras GTPase-activating protein 1	19413.5	25466.3	27050.4	42908.3	39252.3	45110.3
Q9UNN5	FAF1	FAS-associated factor 1	25391.9	28646.1	32380.3	52043.1	44496.7	43080.9
Q01995	TAGLN	Transgelin	2.577e+06	7.00192e+06	673183	72762.1	58210	59781.4
O95340	PAPSS2	Bifunctional 3'-phosphoadenosine 5'-phosphosulfate synthase 2	137938	140815	157120	184602	184260	176619
O75489	NDUFS3	NADH dehydrogenase [ubiquinone] iron-sulfur protein 3, mitochondrial	80095.9	69163.3	88286.2	116648	115064	129975
P60510	PPP4C	Serine/threonine-protein phosphatase 4 catalytic subunit	44931.5	39160.7	42962.8	53562.3	57182.3	52507.3
Q99988	GDF15	Growth/differentiation factor 15	10219.7	2462.28	10802.9	97296.5	74119.7	83613.6
Q12874	SF3A3	Splicing factor 3A subunit 3	125086	114496	144142	176920	187573	184936
Q15628	TRADD	Tumor necrosis factor receptor type 1-associated DEATH domain protein	11516	10873	6837.25	27420.6	23582.8	21770.4
P09619	PDGFRB	Platelet-derived growth factor receptor beta	23714.6	20971.9	26585.5	38783.4	38658.6	33339.2
Q8N163	CCAR2	Cell cycle and apoptosis regulator protein 2	34115.3	28720.6	24135	62231.2	111926	76725.6
Q15185	PTGES3	Prostaglandin E synthase 3	238384	212616	249779	310579	314258	355064
O96005	CLPTM1	Cleft lip and palate transmembrane protein 1	30409.2	25150.9	38025.8	59000.1	58767.5	55782.7
P61247	RPS3A	40S ribosomal protein S3a	133362	124250	105205	177473	185228	170115
P30038	ALDH4A1	Delta-1-pyrroline-5-carboxylate dehydrogenase, mitochondrial	20337.4	11812	23770.6	67612.9	50519.4	75776.3
P63000	RAC1	Ras-related C3 botulinum toxin substrate 1	317129	338048	201977	123278	83279.9	92869.7
O75874	IDH1	Isocitrate dehydrogenase [NADP] cytoplasmic	90952.1	115497	88898.4	158729	146380	161994
Q13190	STX5	Syntaxin-5	11451	14792.3	20857.8	37152.5	36718	40567.6
Q01844	EWSR1	RNA-binding protein EWS	623418	728935	223963	51874.2	55068.9	78910.5
Q32P41	TRMT5	tRNA (guanine(37)-N1)-methyltransferase	602.639	1388.34	1569.31	9596.35	4926.65	10025.1
Q9P2R3	ANKFY1	Rabankyrin-5	7640.02	10778.7	6430.83	19342.8	16924.4	18520.4
Q96HC4	PDLIM5	PDZ and LIM domain protein 5	271364	288214	296290	248148	236100	246808
Q5T160	RARS2	Probable arginine--tRNA ligase, mitochondrial	3825.94	8197.78	10745.7	34191.5	35573.1	33610.9
Q92871	PMM1	Phosphomannomutase 1	17645.8	13998.5	20945.6	30755.6	32018.1	34550.5
Q16795	NDUFA9	NADH dehydrogenase [ubiquinone] 1 alpha subcomplex subunit 9, mitochondrial	24107.9	15385.8	32036.7	70177	65425.3	72614.5
P13639	EEF2	Elongation factor 2	605661	455165	506025	876740	826107	1.04693e+06
Q9NZR1	TMOD2	Tropomodulin-2	6090.15	5619.98	6353	10695.1	18768.2	17445.9
P11908	PRPS2	Ribose-phosphate pyrophosphokinase 2	21863.7	18900	22927.8	49058	36988.5	34479
Q53T59	HS1BP3	HCLS1-binding protein 3	24939.8	41603.9	34932.4	15245.9	13201.4	15564.2
Q9UIC8	LCMT1	Leucine carboxyl methyltransferase 1	14037.6	22058.1	21322.7	49342.4	37968.1	51822.8
Q9Y3E5	PTRH2	Peptidyl-tRNA hydrolase 2, mitochondrial	30721.1	38195.6	19760.9	98732	71674.4	96531.4
A0A0B4J2D5;P0DPI2	GATD3B	Glutamine amidotransferase-like class 1 domain-containing protein 3B, mitochondrial;Glutamine amidotransferase-like class 1 domain-containing protein 3A, mitochondrial	79819.3	70404.5	64830.3	50385.8	47642.1	53132.6
Q6UX04	CWC27	Spliceosome-associated protein CWC27 homolog	2259.25	1023.62	2189.08	23842.7	16402.2	7847.08
P60842	EIF4A1	Eukaryotic initiation factor 4A-I	532127	394529	415990	693858	726372	771775
P04080	CSTB	Cystatin-B	214692	201447	311474	108024	122579	117013
O95747	OXSR1	Serine/threonine-protein kinase OSR1	103384	78911.1	70994	43167.9	37778	47750.6
Q9H1K1	ISCU	Iron-sulfur cluster assembly enzyme ISCU, mitochondrial	54963.6	62916.9	98126.8	27809.3	29575.8	27648
P27701	CD82	CD82 antigen	12231.9	11805.8	14245.8	39809.1	23379.2	40796
Q9BTY2	FUCA2	Plasma alpha-L-fucosidase	13162.1	19255.1	24144.4	43880.4	44968.6	47749.2
Q99805	TM9SF2	Transmembrane 9 superfamily member 2	30037.4	29506.2	16838.1	70325	60506	73023.3
Q9Y305	ACOT9	Acyl-coenzyme A thioesterase 9, mitochondrial	36248.7	40047.9	47668.5	62449.8	63142.3	60482.9
Q6WCQ1	MPRIP	Myosin phosphatase Rho-interacting protein	54316	61829.2	66952.9	83428.3	87544.6	81853.7
O14657	TOR1B	Torsin-1B	8269.82	7509.91	8365.81	11763.9	11053.9	14232.2
P41252	IARS1	Isoleucine--tRNA ligase, cytoplasmic	140527	178132	129437	247751	233621	262070
Q13557	CAMK2D	Calcium/calmodulin-dependent protein kinase type II subunit delta	61683.2	61469.4	38790.9	114301	113201	122311
Q9BRZ2	TRIM56	E3 ubiquitin-protein ligase TRIM56	5761.52	5485.89	6147.23	8777.53	9289.4	12219.4
O00161	SNAP23	Synaptosomal-associated protein 23	93154.6	93141.7	107855	73098.3	77874.3	72858
Q9BTD8	RBM42	RNA-binding protein 42	23815.8	24303.4	24382.5	17815.6	17185.3	20444.9
Q9H845	ACAD9	Acyl-CoA dehydrogenase family member 9, mitochondrial	14856.1	9035.19	14835.2	30554.1	29488.2	28106.8
P82094	TMF1	TATA element modulatory factor	13185.7	13709	16743.9	5466.57	5937.01	8578.56
Q9BV20	MRI1	Methylthioribose-1-phosphate isomerase	24904.2	34229.9	26548.6	48129.4	48836.1	44643.7
Q14847	LASP1	LIM and SH3 domain protein 1	591816	1.07261e+06	742906	119781	149088	273049
O14880	MGST3	Microsomal glutathione S-transferase 3	29915.4	17715	22061.6	79210.8	67618	144222
P49411	TUFM	Elongation factor Tu, mitochondrial	124899	164906	195577	303528	305565	319618
O00471	EXOC5	Exocyst complex component 5	38413.1	34621.7	52487.3	76457.5	76603.9	84197.5
O95425	SVIL	Supervillin	690217	533227	555043	873913	903102	993121
Q96QK1	VPS35	Vacuolar protein sorting-associated protein 35	116764	123022	136358	88945.9	66904.7	66824.1
Q14155	ARHGEF7	Rho guanine nucleotide exchange factor 7	20446.7	16979	19850.5	25634	25401.6	27618
P36776	LONP1	Lon protease homolog, mitochondrial	40148.5	26882.9	41979.3	71732.5	71723.6	79264.7
P36969	GPX4	Phospholipid hydroperoxide glutathione peroxidase	26857.9	28554.5	33514.8	44874.9	40317.5	46389.8
P78318	IGBP1	Immunoglobulin-binding protein 1	44475.1	44565.8	45380	31055.7	33580.6	37515.3
Q9Y3Z3	SAMHD1	Deoxynucleoside triphosphate triphosphohydrolase SAMHD1	8361.31	12224.8	5418.32	27995.2	27580.7	25501.2
P23284	PPIB	Peptidyl-prolyl cis-trans isomerase B	1.32278e+06	1.3067e+06	1.67088e+06	2.11583e+06	2.14186e+06	2.1301e+06
P52209	PGD	6-phosphogluconate dehydrogenase, decarboxylating	268007	274472	168341	541841	515538	499931
P07093	SERPINE2	Glia-derived nexin	41395.6	38002.6	38964.7	49723.1	47704.6	55229.4
O75110	ATP9A	Probable phospholipid-transporting ATPase IIA	20148.4	22261.6	19910.6	5622.01	10998.7	6706.29
Q8N584	TTC39C	Tetratricopeptide repeat protein 39C	20504.7	16222.4	16051.4	7268.34	10634.2	7285.94
O95361	TRIM16	Tripartite motif-containing protein 16	2323.44	2004.66	2308.08	16246.7	17977.6	6219.06
Q13439	GOLGA4	Golgin subfamily A member 4	16724.1	11865.8	19399.3	33171.3	31862	38874.1
O60762	DPM1	Dolichol-phosphate mannosyltransferase subunit 1	43951	57401.5	70410.4	116770	117037	106255
P03915	MT-ND5	NADH-ubiquinone oxidoreductase chain 5	9473.58	8879.28	9785.01	17264.8	13547.9	19882.1
P84090	ERH	Enhancer of rudimentary homolog	249479	233453	167286	47179.1	61082	94903.3
Q6AWC2	WWC2	Protein WWC2	20174.1	19417.1	20624.1	18007.1	16478.4	16744
Q9Y520	PRRC2C	Protein PRRC2C	28629.8	34018.5	22057.6	15070.1	14483.6	14849.5
P25325	MPST	3-mercaptopyruvate sulfurtransferase	21506.3	15214.7	10782.1	38072.5	48569.4	52684.5
P02538	KRT6A	Keratin, type II cytoskeletal 6A	196820	68603.3	57222.7	15809.9	10054.7	10310.1
P12277	CKB	Creatine kinase B-type	220349	205398	239501	291879	271462	295539
P43121	MCAM	Cell surface glycoprotein MUC18	239326	253072	300697	180133	188082	163991
P11182	DBT	Lipoamide acyltransferase component of branched-chain alpha-keto acid dehydrogenase complex, mitochondrial	1.65948e+06	256501	251675	19407.5	24114.9	19525.3
P16333	NCK1	Cytoplasmic protein NCK1	32458.1	30009.3	30092.2	36136.3	36755.7	39870.1
Q14746	COG2	Conserved oligomeric Golgi complex subunit 2	2723.71	5903.68	4969.62	14562.4	13587.3	13443.4
Q14978	NOLC1	Nucleolar and coiled-body phosphoprotein 1	19969.8	34201.7	36725.1	5842.14	6178.88	10997.1
Q9BRT2	UQCC2	Ubiquinol-cytochrome-c reductase complex assembly factor 2	42856.6	23569.9	49566.9	9428.81	11637.8	12461.8
O60331	PIP5K1C	Phosphatidylinositol 4-phosphate 5-kinase type-1 gamma	5865.12	5592.04	6346.96	7802.23	8902.53	7554.6
Q86SX6	GLRX5	Glutaredoxin-related protein 5, mitochondrial	225982	197737	135180	81035.1	88319.8	83599.7
P26885	FKBP2	Peptidyl-prolyl cis-trans isomerase FKBP2	457217	453122	516601	228888	147441	252590
A5D8V6	VPS37C	Vacuolar protein sorting-associated protein 37C	69578.3	64808.3	78830.7	26808.4	15767.2	32052.7
A8K0Z3;C4AMC7;Q6VEQ5	WASHC1	WASH complex subunit 1;Putative WAS protein family homolog 3;WAS protein family homolog 2	16343.7	15664.5	21461.3	28186.4	28786.2	29589.8
P30566	ADSL	Adenylosuccinate lyase	10731.9	16950.6	21443.6	42768.8	43477.8	42492.2
P04406	GAPDH	Glyceraldehyde-3-phosphate dehydrogenase	2.52377e+06	2.50653e+06	1.31863e+06	5.98799e+06	5.78967e+06	5.80953e+06
P15311	EZR	Ezrin	168428	165520	205237	245593	255382	261833
P35080	PFN2	Profilin-2	478387	566989	423332	313912	285983	243768
Q9Y394	DHRS7	Dehydrogenase/reductase SDR family member 7	75151.8	60726.1	80620	105351	112730	115325
Q96SY0	INTS14	Integrator complex subunit 14	5578.27	5694.76	5997.26	6672.66	7618.02	7138.08
P62753	RPS6	40S ribosomal protein S6	358693	374587	322482	439505	456267	432290
Q96FV9	THOC1	THO complex subunit 1	7995.07	5212.54	12128.7	28201	26787.5	24872.3
Q53H82	LACTB2	Endoribonuclease LACTB2	15786.2	15074.5	23602.1	36029	37047	34585.3
Q16706	MAN2A1	Alpha-mannosidase 2	33730.8	25385.7	24654.1	55457.7	59212.7	44502.2
Q96NE9	FRMD6	FERM domain-containing protein 6	3899.44	4125.12	6991.13	13328.3	11827.4	11649.3
O00461	GOLIM4	Golgi integral membrane protein 4	38040.3	35216.2	26196.4	15828.1	19453.6	14894.6
Q00059	TFAM	Transcription factor A, mitochondrial	50212.9	43437.7	48539.4	67024.9	72283.1	60067.6
P30153	PPP2R1A	Serine/threonine-protein phosphatase 2A 65 kDa regulatory subunit A alpha isoform	113458	112530	133028	158505	191319	194741
Q9BSC4	NOL10	Nucleolar protein 10	7308.57	6950.09	7656.71	10453.3	10197.1	13273.4
Q9NRL3	STRN4	Striatin-4	7508.56	5926.48	8989.41	15000.8	13862.3	19546.2
Q86V21	AACS	Acetoacetyl-CoA synthetase	13199.8	9428.42	17786.2	31474.6	33117.1	30992.9
P54289	CACNA2D1	Voltage-dependent calcium channel subunit alpha-2/delta-1	37258.2	35874.7	34929.8	48279.7	56688.2	66285.7
P21266	GSTM3	Glutathione S-transferase Mu 3	198500	181754	232614	291956	282813	307752
Q9P0I2	EMC3	ER membrane protein complex subunit 3	33595.5	34787.7	23486.9	57019.2	53328.5	61545.3
Q9Y6G9	DYNC1LI1	Cytoplasmic dynein 1 light intermediate chain 1	99809.5	106283	105485	84590	92830.4	86045.4
P06756	ITGAV	Integrin alpha-V	77817.7	65692.5	56928.4	44092.9	38664.7	41219.2
P50281	MMP14	Matrix metalloproteinase-14	174638	173663	132101	81792.4	88207.9	58806.2
Q9UBR2	CTSZ	Cathepsin Z	186610	260553	131380	73853.1	70560.3	68986.7
Q14152	EIF3A	Eukaryotic translation initiation factor 3 subunit A	152448	151413	172439	198694	195369	214251
P10114	RAP2A	Ras-related protein Rap-2a	40974.5	36951.9	56063.3	87585.8	78007.8	99598.1
P46777	RPL5	60S ribosomal protein L5	56803	79447.8	117918	217252	234554	224174
Q5VYK3	ECPAS	Proteasome adapter and scaffold protein ECM29	38405.4	41347.7	45036.3	55364	58383.8	51521.6
Q9BSH4	TACO1	Translational activator of cytochrome c oxidase 1	8103.95	10991.5	8968.18	20758.1	14706.9	19924.4
P63173	RPL38	60S ribosomal protein L38	425167	444342	306543	223690	209681	222627
P21810	BGN	Biglycan	25115.5	6747.42	16787.4	90745	87383.3	98006.5
Q9HC38	GLOD4	Glyoxalase domain-containing protein 4	109169	90364.6	118758	156124	152584	166080
P18085	ARF4	ADP-ribosylation factor 4	882227	876856	810454	1.02843e+06	1.02967e+06	1.15102e+06
Q8IY81	FTSJ3	pre-rRNA 2'-O-ribose RNA methyltransferase FTSJ3	10641	10111.4	19376.5	35000.1	37537.9	33208.6
O00299	CLIC1	Chloride intracellular channel protein 1	964913	737774	1.02953e+06	1.43761e+06	1.54292e+06	1.4722e+06
Q9Y3I0	RTCB	tRNA-splicing ligase RtcB homolog	114532	82124.8	138585	224420	227928	228518
Q13451	FKBP5	Peptidyl-prolyl cis-trans isomerase FKBP5	4288.07	3988.01	4666.73	10421.5	10703.2	21165.3
P48307	TFPI2	Tissue factor pathway inhibitor 2	12593.8	13172.7	13499.6	20998.7	17822.6	16665.5
Q9BY32	ITPA	Inosine triphosphate pyrophosphatase	45275.4	38633.1	43263.4	52689.6	53365.9	56527.3
O60784	TOM1	Target of Myb protein 1	53629.9	63904.9	49651.5	39281.2	36397	38821.8
P35637	FUS	RNA-binding protein FUS	308836	293988	215160	163290	151695	149529
Q15046	KARS1	Lysine--tRNA ligase	82855.5	84119.3	102348	127533	123351	122002
Q6UXN9	WDR82	WD repeat-containing protein 82	9449.29	5800.57	10137.7	24989.3	23688.3	45219
P22570	FDXR	NADPH:adrenodoxin oxidoreductase, mitochondrial	127464	137983	94218.3	46400.7	55661.8	67278.1
Q13596	SNX1	Sorting nexin-1	75591.7	78581.9	87640.5	99418.7	115215	112168
O75934	BCAS2	Pre-mRNA-splicing factor SPF27	49373.5	52501.5	60257.4	12465.9	13537.3	26724.2
Q5VSL9	STRIP1	Striatin-interacting protein 1	20610.6	18752.4	29461.4	41986.3	44078.6	50008.6
Q9Y2D5	AKAP2	A-kinase anchor protein 2	510638	517640	552452	385871	408246	449602
Q9HD45	TM9SF3	Transmembrane 9 superfamily member 3	49683.2	64129.9	55099.1	37451.9	40163.9	34759.5
P61313	RPL15	60S ribosomal protein L15	344781	385142	408575	296545	296446	271733
Q8NBF2	NHLRC2	NHL repeat-containing protein 2	33872.3	28226.1	38232.4	55127.3	52224.5	48906.9
Q13630	GFUS	GDP-L-fucose synthase	35919	46598	43074	61752.9	60230.2	58989.1
O15084	ANKRD28	Serine/threonine-protein phosphatase 6 regulatory ankyrin repeat subunit A	14193.5	15134	14812.8	6925.06	10094.7	6597.8
Q9NWH9	SLTM	SAFB-like transcription modulator	309337	328290	209994	85168.4	35681.8	80642.3
O15230	LAMA5	Laminin subunit alpha-5	10854.1	11908	8885.58	5618.35	5391.91	3605.79
O75223	GGCT	Gamma-glutamylcyclotransferase	41526.9	49831.1	46871.1	34781.9	31884.8	28438.3
P22307	SCP2	Non-specific lipid-transfer protein	180893	128080	231869	79466	77980.2	74095.1
Q92878	RAD50	DNA repair protein RAD50	5767.43	2595.42	6417.34	19946.3	16353	18340.6
P62879	GNB2	Guanine nucleotide-binding protein G(I)/G(S)/G(T) subunit beta-2	84509.7	73611.8	174014	359639	353196	377007
P53602	MVD	Diphosphomevalonate decarboxylase	10116.1	9747.51	10234.6	16821.3	23002.1	30678.5
P08243	ASNS	Asparagine synthetase [glutamine-hydrolyzing]	54393.2	27143	50251.5	118829	117640	118924
O15126	SCAMP1	Secretory carrier-associated membrane protein 1	24919	26738.9	14019.2	53322.6	56031.5	57217.5
Q16630	CPSF6	Cleavage and polyadenylation specificity factor subunit 6	269762	200316	293266	139677	145972	148428
Q96DB5	RMDN1	Regulator of microtubule dynamics protein 1	22676.2	25115.1	16686.9	36262.5	39899.4	39158
Q15061	WDR43	WD repeat-containing protein 43	10931.8	8831.79	12424.2	20655.8	16445.3	19402.7
Q92530	PSMF1	Proteasome inhibitor PI31 subunit	255400	615534	562686	129123	63837.2	73330.7
O00499	BIN1	Myc box-dependent-interacting protein 1	38510.4	27923.5	32337.7	19840.1	17521.3	21363
Q92621	NUP205	Nuclear pore complex protein Nup205	26667.8	37158.6	28125.3	50921.2	50967.1	47517.1
O96008	TOMM40	Mitochondrial import receptor subunit TOM40 homolog	13686.9	31495.3	19938.4	57382	86100.3	79369.7
O15031	PLXNB2	Plexin-B2	11371.9	15584.9	21566.6	36628.3	36491.9	40003.3
Q8WW59	SPRYD4	SPRY domain-containing protein 4	4179.84	3925.57	4592.15	16136.9	7857.53	14008.6
O94855	SEC24D	Protein transport protein Sec24D	43131.1	42562.3	58675.9	75175.8	82593.5	90178.8
Q9UIV1	CNOT7	CCR4-NOT transcription complex subunit 7	11803.7	11202.3	12743.9	20619.5	22922.1	16268.6
O94888	UBXN7	UBX domain-containing protein 7	23880.2	13802.7	13319.3	52367.7	36841.6	54469.8
Q9Y2X3	NOP58	Nucleolar protein 58	52031.9	31721.4	70057.9	146562	137969	149023
P40123	CAP2	Adenylyl cyclase-associated protein 2	90407.2	102523	141302	202797	205911	202949
Q8N3F8	MICALL1	MICAL-like protein 1	15870.1	15428.1	15067.3	20363.5	24537	28197.1
P42704	LRPPRC	Leucine-rich PPR motif-containing protein, mitochondrial	72388.9	53821.3	67546.8	29561.9	30732.6	17658.9
Q15075	EEA1	Early endosome antigen 1	57958.8	57893.8	70285	45863.5	44867.1	46128.5
Q5JTJ3	COA6	Cytochrome c oxidase assembly factor 6 homolog	68620.9	65940.6	68387.7	28057.3	38496.2	43978.8
Q9Y5Y2	NUBP2	Cytosolic Fe-S cluster assembly factor NUBP2	104646	113685	143867	67808.1	68705.6	79937.2
Q9Y3A6	TMED5	Transmembrane emp24 domain-containing protein 5	50181.9	65385.8	84062.8	131267	128661	131253
O75390	CS	Citrate synthase, mitochondrial	168768	146915	293095	494644	518398	589348
Q9Y680	FKBP7	Peptidyl-prolyl cis-trans isomerase FKBP7	115562	98032.3	144841	40824	23066.5	49516.4
Q9NW15	ANO10	Anoctamin-10	31301.6	28385.6	32537.1	42231.4	43016.1	53733.3
Q9Y2R5	MRPS17	28S ribosomal protein S17, mitochondrial	4403.7	6573.21	7744.02	14033.5	19907.2	13912.5
P68400	CSNK2A1	Casein kinase II subunit alpha	21953.4	18662.3	36720.8	74012.4	74893.3	58042.8
Q9BV38	WDR18	WD repeat-containing protein 18	21576.2	32195	25406.9	43306	45078.4	46660.7
Q9NZ32	ACTR10	Actin-related protein 10	12079.2	17769.3	7415.71	38899.7	37940.2	36398
Q04837	SSBP1	Single-stranded DNA-binding protein, mitochondrial	119238	166635	100253	58937.2	62783.6	45764.8
Q12974	PTP4A2	Protein tyrosine phosphatase type IVA 2	34368.1	37854.3	42392.5	22520.8	28136.8	21992.4
Q9NNX1	TUFT1	Tuftelin	18237.9	18865.3	12246.3	5450	5779.03	8557.6
Q5T3F8	TMEM63B	CSC1-like protein 2	12484.7	6855.8	8147.38	19491.8	20155.8	22376.9
P00338	LDHA	L-lactate dehydrogenase A chain	1.71884e+06	1.93956e+06	1.5485e+06	1.2645e+06	1.13125e+06	1.00845e+06
Q06136	KDSR	3-ketodihydrosphingosine reductase	5817.2	5248.65	7184.52	3848.63	2747.76	3246.48
Q9BUH6	PAXX	Protein PAXX	36917.6	29747.1	40938.5	15134.9	14022.2	7491.35
Q6N069	NAA16	N-alpha-acetyltransferase 16, NatA auxiliary subunit	2532.63	2325.02	2661.07	5091.52	4691.03	8344.56
P35573	AGL	Glycogen debranching enzyme	21211.1	29738.4	21299.5	38595.6	40846.1	40821.5
Q96T76	MMS19	MMS19 nucleotide excision repair protein homolog	18453.7	16929.5	11803.5	40263.9	29109.5	46705
Q6UVY6	MOXD1	DBH-like monooxygenase protein 1	32309.5	32450.4	33705.7	22238	21953.1	15943.3
Q9UHQ9	CYB5R1	NADH-cytochrome b5 reductase 1	136402	118775	105242	86369.2	84055.8	81614.6
P11532	DMD	Dystrophin	34049.1	17038.1	18000.8	7743.61	4894.14	7255.75
Q9ULT8	HECTD1	E3 ubiquitin-protein ligase HECTD1	14975.8	24809.2	26907.7	51478.1	47804.5	51742.1
P34059	GALNS	N-acetylgalactosamine-6-sulfatase	45899.2	42397.5	56715.7	31580.4	32793.4	32049.2
Q92614	MYO18A	Unconventional myosin-XVIIIa	6008.38	8998.69	11712.7	19960.4	22416.3	21146.2
Q53H12	AGK	Acylglycerol kinase, mitochondrial	44179.8	28155.7	48661.4	81898.5	85028	91785.6
P07996	THBS1	Thrombospondin-1	231384	254550	429399	120273	122664	92041.1
O60524	NEMF	Nuclear export mediator factor NEMF	61494.2	67716.2	82284.9	21657.1	17246.3	6967.47
O95299	NDUFA10	NADH dehydrogenase [ubiquinone] 1 alpha subcomplex subunit 10, mitochondrial	30622.8	17655.3	20095.3	50204.2	49766.9	44622.1
Q03405	PLAUR	Urokinase plasminogen activator surface receptor	3380.71	9203.94	10255.4	32871.1	44968.9	32872
O15270	SPTLC2	Serine palmitoyltransferase 2	24894.9	21507.3	36429.3	12901	13817.4	12033.8
Q96AQ6	PBXIP1	Pre-B-cell leukemia transcription factor-interacting protein 1	34831.9	32877.4	42985.1	55325.2	52454.9	52643.9
Q8IWX8	CHERP	Calcium homeostasis endoplasmic reticulum protein	26474.2	25823.4	27079.1	34676.2	45713.1	36931.1
P53582	METAP1	Methionine aminopeptidase 1	65620.5	61517.1	67263.2	90889.1	78515.5	79352.1
Q15370	ELOB	Elongin-B	192142	232738	142642	31431	31527.4	76099
P98095	FBLN2	Fibulin-2	31190.1	31187.1	33396.5	35874	38654	36341
P35222	CTNNB1	Catenin beta-1	73073	92680	75416.4	123157	116671	108869
P30048	PRDX3	Thioredoxin-dependent peroxide reductase, mitochondrial	209747	182526	218728	257746	260270	262808
Q9NQC3	RTN4	Reticulon-4	2.72571e+06	2.78874e+06	2.8374e+06	2.2139e+06	2.31683e+06	1.91893e+06
Q12788	TBL3	Transducin beta-like protein 3	6443.06	6587.11	6095.84	26386.5	12143.7	25822.8
O95831	AIFM1	Apoptosis-inducing factor 1, mitochondrial	41811.4	17905.7	22090.2	95824.7	95749	192704
P52594	AGFG1	Arf-GAP domain and FG repeat-containing protein 1	50920.2	29641.5	45566.9	20583.8	18754.6	17310.7
Q93008	USP9X	Probable ubiquitin carboxyl-terminal hydrolase FAF-X	52319.8	43809	50887.4	62440.7	67483.2	73356.6
P55287	CDH11	Cadherin-11	72403.4	62571.2	62302	86444.7	80079.8	85709.1
P02792	FTL	Ferritin light chain	159112	135528	153945	190541	182635	197615
Q9BTT0	ANP32E	Acidic leucine-rich nuclear phosphoprotein 32 family member E	307789	153274	337952	91701.6	59933.3	65862.1
Q8TB03	CXorf38	Uncharacterized protein CXorf38	10018.3	9672.02	10687.5	14591.9	12311.2	15333
Q16543	CDC37	Hsp90 co-chaperone Cdc37	386562	282101	475910	173575	161622	200928
Q86VM9	ZC3H18	Zinc finger CCCH domain-containing protein 18	20084.2	18352.9	26766.1	35363.4	47521.4	39929
Q12888	TP53BP1	TP53-binding protein 1	13401.8	21341.7	11305.5	34085.5	33947.1	40690.7
P62316	SNRPD2	Small nuclear ribonucleoprotein Sm D2	94366	86996.5	62518.7	161759	139683	197539
Q9HD20	ATP13A1	Manganese-transporting ATPase 13A1	25521.6	26545.1	35101.1	56628.1	47252.7	71023.6
O00622	CCN1	Protein CYR61	184114	183223	139496	102525	99890.5	75256.6
O00743	PPP6C	Serine/threonine-protein phosphatase 6 catalytic subunit	27446.4	12589.7	13885.1	71987.6	113553	51827.5
Q99627	COPS8	COP9 signalosome complex subunit 8	117820	86976.6	98434.1	148098	146416	154380
Q9Y679	AUP1	Ancient ubiquitous protein 1	14471.7	17422.3	25270.7	41520.9	36777.4	39365.4
Q9H9B4	SFXN1	Sideroflexin-1	148478	129060	167012	201485	211467	207182
Q15404	RSU1	Ras suppressor protein 1	67315.4	72621	72067.4	104195	144464	172221
P00491	PNP	Purine nucleoside phosphorylase	65770.8	89985.8	89997	135783	132717	124512
Q9NRF9	POLE3	DNA polymerase epsilon subunit 3	99218.4	82822.2	85294.8	52509.5	55246.7	67619.9
Q96EQ0	SGTB	Small glutamine-rich tetratricopeptide repeat-containing protein beta	106854	172230	112932	68321.9	46133	46784.4
P09455	RBP1	Retinol-binding protein 1	84608.2	89695	81836.1	69653.6	59510.2	69164.8
Q9Y6R0	NUMBL	Numb-like protein	21995.2	30704.7	26286.4	17365.2	15778.4	13976.6
Q16610	ECM1	Extracellular matrix protein 1	53851.9	57560	56152.8	27091.6	40164.4	34126.1
P09936	UCHL1	Ubiquitin carboxyl-terminal hydrolase isozyme L1	2.38385e+06	2.70776e+06	2.92852e+06	1.97781e+06	2.08946e+06	1.9047e+06
P63244	RACK1	Receptor of activated protein C kinase 1	437396	485472	444869	607043	563427	533567
Q9NUG6	PDRG1	p53 and DNA damage-regulated protein 1	94097.6	90810.4	51381.8	19789.3	14936.6	5894.16
Q15006	EMC2	ER membrane protein complex subunit 2	43370	39507.8	49204.1	58627.5	57209.6	61872
O43310	CTIF	CBP80/20-dependent translation initiation factor	13865.9	9274.93	13198.8	21475.9	20094.2	22114.3
Q14677	CLINT1	Clathrin interactor 1	37787.2	58575.1	48704.9	27395.5	27037.8	26791.7
Q96EK5	KIFBP	KIF1-binding protein	29821.4	21842.5	45672.6	90690.9	83991.2	74289.5
P55290	CDH13	Cadherin-13	167466	169936	211029	128959	129432	132401
P10124	SRGN	Serglycin	118607	223451	367907	45900.7	54108.6	48137.4
P46100	ATRX	Transcriptional regulator ATRX	5007.76	4561.93	4866.32	2966.73	1799.15	2668.94
P04075	ALDOA	Fructose-bisphosphate aldolase A	2.1866e+06	2.34968e+06	1.98242e+06	2.98062e+06	2.8029e+06	2.6656e+06
P15586	GNS	N-acetylglucosamine-6-sulfatase	199157	203873	211557	166124	179994	182521
Q9NY35	CLDND1	Claudin domain-containing protein 1	577608	552131	411592	234284	98462	100929
P53609	PGGT1B	Geranylgeranyl transferase type-1 subunit beta	6157.54	5664.74	6411.26	7799.25	9757.73	10462.8
Q14738	PPP2R5D	Serine/threonine-protein phosphatase 2A 56 kDa regulatory subunit delta isoform	26890.7	41418.9	39962.5	65611	64950.8	79688.8
Q99959	PKP2	Plakophilin-2	10022.3	10206.5	10531.4	14375.6	12725.4	16615.2
Q9Y217	MTMR6	Myotubularin-related protein 6	24734.8	23882.8	26646.3	37245.5	34263.6	30304.8
Q08AD1	CAMSAP2	Calmodulin-regulated spectrin-associated protein 2	72291.5	65620.1	418269	8254.7	10300.3	7560.78
Q9Y613	FHOD1	FH1/FH2 domain-containing protein 1	21000.8	14747.9	25422.7	44919.1	41028.8	38237.2
O75884	RBBP9	Putative hydrolase RBBP9	2017.07	1777.24	2208.39	4936.66	9866.34	4563.33
Q92665	MRPS31	28S ribosomal protein S31, mitochondrial	13697.6	19284.3	18898.1	6982.7	3729.87	2356.14
P48729	CSNK1A1	Casein kinase I isoform alpha	53939	57815.2	53120.1	61753.4	61127.8	62624.5
P08648	ITGA5	Integrin alpha-5	235231	253362	456365	122063	121901	113850
Q9UGV2	NDRG3	Protein NDRG3	22195.8	19075.3	20156.1	25335.1	30480.7	27554.3
Q96S97	MYADM	Myeloid-associated differentiation marker	210395	216547	270547	168498	153887	146169
Q9BQ52	ELAC2	Zinc phosphodiesterase ELAC protein 2	9292.51	8815.77	9966.4	15530.2	17115.3	26052.4
P22830	FECH	Ferrochelatase, mitochondrial	10632	10671.3	19722.8	30885.9	32926	33263
P30049	ATP5F1D	ATP synthase subunit delta, mitochondrial	193553	323171	364963	42788	104266	73396.8
P09104	ENO2	Gamma-enolase	865875	780257	383466	2.29382e+06	1.73503e+06	2.51455e+06
Q14974	KPNB1	Importin subunit beta-1	100323	104269	146298	187983	263609	259451
Q9P2T1	GMPR2	GMP reductase 2	10171.1	8881.32	9394.3	13710.3	17176.5	21647
Q9BXP2	SLC12A9	Solute carrier family 12 member 9	12133.1	9613.39	15706	23609.3	21718.7	23379.4
O00442	RTCA	RNA 3'-terminal phosphate cyclase	39738.5	47133.7	39647.7	59651.5	52911	56143.4
P07711	CTSL	Cathepsin L1	124879	107541	75048.7	53525.5	51734.5	44170.6
P30086	PEBP1	Phosphatidylethanolamine-binding protein 1	708629	691884	801254	872557	925081	928943
P19823	ITIH2	Inter-alpha-trypsin inhibitor heavy chain H2	38950.4	40142.7	50175.7	30354.4	30664.7	28017.3
Q92522	H1-10	Histone H1x	41315.9	28464	41372.7	18641	17166.9	22431.1
Q15269	PWP2	Periodic tryptophan protein 2 homolog	25826.6	29653.4	29750	46411.3	36670.7	48853
P43897	TSFM	Elongation factor Ts, mitochondrial	61763.2	55579.7	40008.8	92159.8	89575.7	90847.6
P17568	NDUFB7	NADH dehydrogenase [ubiquinone] 1 beta subcomplex subunit 7	31075.3	35140.8	47027.9	63185.7	61783.8	65345
O95573	ACSL3	Long-chain-fatty-acid--CoA ligase 3	33793.3	27781	33691.1	44328.3	43195.7	52618
P27695	APEX1	DNA-(apurinic or apyrimidinic site) lyase	76593.8	76827.8	75864.1	107840	108298	88874.4
P62942	FKBP1A	Peptidyl-prolyl cis-trans isomerase FKBP1A	344038	337484	376286	193673	193941	268358
Q15024	EXOSC7	Exosome complex component RRP42	19401.5	13151.3	14251.2	34280.7	30428.6	24758.4
P46060	RANGAP1	Ran GTPase-activating protein 1	123835	106306	139249	169027	172435	172694
Q8NFJ5	GPRC5A	Retinoic acid-induced protein 3	63355	112286	62042.5	230886	163361	267200
Q8NE71	ABCF1	ATP-binding cassette sub-family F member 1	28552.1	19582.5	17794.5	40915.2	38878.4	40413.2
Q03701	CEBPZ	CCAAT/enhancer-binding protein zeta	9902.38	6757.72	11107.6	18890.2	18925.3	28598.7
Q13501	SQSTM1	Sequestosome-1	37440.4	16225.3	30994.8	79943.9	78586.3	77755.7
Q9GZP9	DERL2	Derlin-2	14714.6	23030.5	35514.2	77654.4	74795.8	61640
Q96GK7	FAHD2A	Fumarylacetoacetate hydrolase domain-containing protein 2A	20686.6	34387.1	23827.7	58237.9	47155.6	50433.3
P53007	SLC25A1	Tricarboxylate transport protein, mitochondrial	51374.3	52378.1	32132.6	85704.9	94012.8	86106.8
Q9UBT2	UBA2	SUMO-activating enzyme subunit 2	37803.2	64470.4	31348.5	101373	107258	121272
Q9NT62	ATG3	Ubiquitin-like-conjugating enzyme ATG3	39609.5	43028.7	31244.4	60320	74388.4	94957.2
Q01650	SLC7A5	Large neutral amino acids transporter small subunit 1	245959	206667	254307	140494	73841.3	76867.2
Q7L5N1	COPS6	COP9 signalosome complex subunit 6	46150.5	66277.4	53631.8	86863.4	83326.6	88447.3
Q00534	CDK6	Cyclin-dependent kinase 6	41547.8	42987.6	35563.8	10222.7	20600.6	8309.24
Q14139	UBE4A	Ubiquitin conjugation factor E4 A	15014.5	13789.3	22293.4	34613.6	29274.2	37535.3
Q9H814	PHAX	Phosphorylated adapter RNA export protein	17044	12774.8	16534.3	3073.17	2783.26	7266.83
O60783	MRPS14	28S ribosomal protein S14, mitochondrial	69942.9	76797.6	64904.8	29133.1	8270.51	11453
P53041	PPP5C	Serine/threonine-protein phosphatase 5	37999.4	51483.1	81315.9	132293	137327	154536
P05413	FABP3	Fatty acid-binding protein, heart	69680	87356.7	45114.1	11847.5	12384.5	2960.98
Q9P2E3	ZNFX1	NFX1-type zinc finger-containing protein 1	29123.6	70909.9	17877.4	7182.85	4092.37	4997.36
P10915	HAPLN1	Hyaluronan and proteoglycan link protein 1	36483.1	31797.8	51067.6	70861.3	70143.9	70933.5
Q8NG11	TSPAN14	Tetraspanin-14	5073.66	5194.43	5446.13	9003.62	7135.11	6830.85
Q9HAV0	GNB4	Guanine nucleotide-binding protein subunit beta-4	13622.7	8704.41	10937.8	25246	18059	26384.8
P48643	CCT5	T-complex protein 1 subunit epsilon	191406	131127	157672	248318	251211	252601
P53597	SUCLG1	Succinate--CoA ligase [ADP/GDP-forming] subunit alpha, mitochondrial	47339.9	52094.4	46497	70034.1	72880.7	58583.2
Q9H269	VPS16	Vacuolar protein sorting-associated protein 16 homolog	16165.7	15252.1	17461.2	27997.7	20977.7	28717.6
Q8N6G6	ADAMTSL1	ADAMTS-like protein 1	23654.9	23153.6	23149.8	19963.4	16034.1	16441.6
Q9P035	HACD3	Very-long-chain (3R)-3-hydroxyacyl-CoA dehydratase 3	52871	48530.7	39827	71261.7	63991.8	74272
O43847	NRDC	Nardilysin	31342	31349.6	38705.2	48033.1	49764.2	43734.4
P53621	COPA	Coatomer subunit alpha	239959	245025	203276	286880	300828	297615
Q9ULC3	RAB23	Ras-related protein Rab-23	52942.2	59542	67970.9	81066.6	79591.7	84418.4
Q9HBL0	TNS1	Tensin-1	25033.5	24991.7	29501.1	20503.7	21487.6	20244.3
Q14980	NUMA1	Nuclear mitotic apparatus protein 1	5203.4	11493.9	13036.9	29825.5	30363.9	32064.1
O75695	RP2	Protein XRP2	40325.6	37224.9	48902.8	59180.3	64200.6	57624.3
P46940	IQGAP1	Ras GTPase-activating-like protein IQGAP1	234651	254261	286352	179053	200480	200511
Q9H7D7	WDR26	WD repeat-containing protein 26	16671.2	12817.3	22160.9	32900	31163.1	34750.8
O75477	ERLIN1	Erlin-1	16793.8	8124.03	15765.5	37492.4	31047.7	44157.8
Q96FZ7	CHMP6	Charged multivesicular body protein 6	59143.8	96891.3	66860.2	40644.4	37823.1	32102.8
Q15435	PPP1R7	Protein phosphatase 1 regulatory subunit 7	57094.3	57105	70224.7	82833.7	80872.4	81292.8
O94905	ERLIN2	Erlin-2	78737.9	53099.8	93864.4	148868	141257	164237
Q6P6C2	ALKBH5	RNA demethylase ALKBH5	51572	34373	60279.9	25610.9	18842.9	20524.2
Q9NX20	MRPL16	39S ribosomal protein L16, mitochondrial	90940.2	89824.1	86691	42121.8	14804.7	26383.3
O15231	ZNF185	Zinc finger protein 185	79585.1	83370	89877.4	40371.5	42475.7	21309.1
O75907	DGAT1	Diacylglycerol O-acyltransferase 1	5868.26	6892.3	5700.01	10751.8	8170.51	11378.8
Q9BWF3	RBM4	RNA-binding protein 4	85047.4	88626.5	80417.4	54490.6	64719.4	45158.2
Q6UWP7	LCLAT1	Lysocardiolipin acyltransferase 1	18515.7	31440.6	22667.6	50634	42194	46733.8
O75312	ZPR1	Zinc finger protein ZPR1	24192	28236.4	25619.6	33717.7	31218.6	31427.5
Q13464	ROCK1	Rho-associated protein kinase 1	28893.8	40741.7	19479.8	71400.2	68802.3	66209.5
P42345	MTOR	Serine/threonine-protein kinase mTOR	10794.1	10551.7	10710.4	21298	15077.2	15315.7
Q9UNK0	STX8	Syntaxin-8	26837.3	17858.8	23088.7	65025.6	37968.6	66372.6
O95273	CCNDBP1	Cyclin-D1-binding protein 1	13459.1	13072.1	5329.82	32381.7	33634.2	42463.6
Q7L2J0	MEPCE	7SK snRNA methylphosphate capping enzyme	5874.85	5819.89	6213.28	9939.1	9152.18	7340.64
P48637	GSS	Glutathione synthetase	91973.5	104451	97840.9	85107.6	83064.2	79675
Q6UW68	TMEM205	Transmembrane protein 205	20339.3	17675.8	23142.2	78127.9	42871.2	40189.5
O43674	NDUFB5	NADH dehydrogenase [ubiquinone] 1 beta subcomplex subunit 5, mitochondrial	22341.3	20438.7	23538.6	91811.7	41030.5	101548
[truncated: 1,826 more rows]
