# Supplementary material for: Investigation of the Pathogenic Mechanism of Ciprofloxacin in Aortic Aneurysm and Dissection by an Integrated Proteomics and Network Pharmacology Strategy
Source: J Clin Med. 2023 Feb 6;12(4):1270. doi: 10.3390/jcm12041270 (PMC9967027; doi:10.3390/jcm12041270)
Supplement: Supplementary file 1 [file jcm-12-01270-s001.zip › Supplementary Table S2. Differentially expressed proteins after ciprofloxacin stimulation.xlsx]

## Sheet: Sheet1
Gene Symbol	PG.ProteinDescriptions	adjusted p value	LogFC
AACS	Acetoacetyl-CoA synthetase	0.0180448	1.24191
AAMDC	Mth938 domain-containing protein	0.00168049	2.17953
AAR2	Protein AAR2 homolog	0.000495771	2.63083
AARSD1	Alanyl-tRNA editing protein Aarsd1	0.00742343	1.61879
AASDHPPT	L-aminoadipate-semialdehyde dehydrogenase-phosphopantetheinyl transferase	0.0335768	2.28534
ABCD3	ATP-binding cassette sub-family D member 3	0.0121766	1.03029
ABHD11	Protein ABHD11	0.000445303	2.54597
ABI1	Abl interactor 1	0.0032771	1.3362
ABRAXAS2	BRISC complex subunit Abraxas 2	0.00134711	1.06475
ACAA1	3-ketoacyl-CoA thiolase, peroxisomal	0.00224275	1.46085
ACAD9	Acyl-CoA dehydrogenase family member 9, mitochondrial	0.0159078	1.18662
ACAP2	Arf-GAP with coiled-coil, ANK repeat and PH domain-containing protein 2	0.00066823	2.2011
ACAT1	Acetyl-CoA acetyltransferase, mitochondrial	0.00161822	1.32002
ACBD3	Golgi resident protein GCP60	0.0018966	-1.04454
ACO1	Cytoplasmic aconitate hydratase	0.000908611	2.46911
ACO2	Aconitate hydratase, mitochondrial	0.00042738	1.38388
ACOT8	Acyl-coenzyme A thioesterase 8	0.00139272	2.48058
ACOX2	Peroxisomal acyl-coenzyme A oxidase 2	0.0438132	1.53125
ACOX3	Peroxisomal acyl-coenzyme A oxidase 3	0.00617716	1.16691
ACSL1	Long-chain-fatty-acid--CoA ligase 1	0.0131922	1.63637
ACTR10	Actin-related protein 10	0.0203863	1.60349
ACTR1B	Beta-centractin	0.00482548	2.85982
ACY1	Aminoacylase-1	0.000453768	1.74084
ADAM10	Disintegrin and metalloproteinase domain-containing protein 10	0.000767106	1.71063
ADAM9	Disintegrin and metalloproteinase domain-containing protein 9	0.00334318	1.30618
ADH5	Alcohol dehydrogenase class-3	0.00282352	1.01134
ADI1	1,2-dihydroxy-3-keto-5-methylthiopentene dioxygenase	0.00667547	-1.5281
ADSL	Adenylosuccinate lyase	0.0171066	1.38988
AFP	Alpha-fetoprotein	0.00359737	-1.42871
AGFG1	Arf-GAP domain and FG repeat-containing protein 1	0.0219094	-1.15477
AGK	Acylglycerol kinase, mitochondrial	0.0210594	1.09638
AGO2	Protein argonaute-2	0.0340053	4.09344
AGPS	Alkyldihydroxyacetonephosphate synthase, peroxisomal	0.00168608	1.22824
AHCTF1	Protein ELYS	0.0044523	2.04711
AHCYL1	S-adenosylhomocysteine hydrolase-like protein 1	0.0087935	1.18932
AIFM1	Apoptosis-inducing factor 1, mitochondrial	0.0218999	2.23185
AIP	AH receptor-interacting protein	0.00968406	-1.73254
AKAP12	A-kinase anchor protein 12	0.000948739	-1.30087
AKAP13	A-kinase anchor protein 13	0.0354056	1.38796
AKR1A1	Aldo-keto reductase family 1 member A1	0.00209632	1.53253
AKR1C1	Aldo-keto reductase family 1 member C1	0.000800642	1.3534
AKR1C3	Aldo-keto reductase family 1 member C3	0.00698032	2.07501
AKT1S1	Proline-rich AKT1 substrate 1	0.00475007	-2.09427
AKT2	RAC-beta serine/threonine-protein kinase	0.0286773	1.36711
ALB	Serum albumin	0.000402324	-1.44015
ALDH1A3	Aldehyde dehydrogenase family 1 member A3	0.00044743	1.99063
ALDH4A1	Delta-1-pyrroline-5-carboxylate dehydrogenase, mitochondrial	0.0146794	1.79394
ALDH9A1	4-trimethylaminobutyraldehyde dehydrogenase	0.000492098	1.13071
ALG1	Chitobiosyldiphosphodolichol beta-mannosyltransferase	0.0425646	1.43942
ALG5	Dolichyl-phosphate beta-glucosyltransferase	0.000261294	-2.08459
ALKBH5	RNA demethylase ALKBH5	0.02734	-1.17017
AMPD3	AMP deaminase 3	0.000697813	2.2533
ANGPTL4	Angiopoietin-related protein 4	0.00546109	-2.12128
ANKFY1	Rabankyrin-5	0.0149358	1.14063
ANO6	Anoctamin-6	0.000325364	2.0159
ANP32E	Acidic leucine-rich nuclear phosphoprotein 32 family member E	0.0220975	-1.87723
ANPEP	Aminopeptidase N	0.00136221	1.82374
ANXA2	Annexin A2	0.000446733	1.17187
ANXA3	Annexin A3	0.0132676	1.04312
AP1B1	AP-1 complex subunit beta-1	0.00165784	1.18553
AP1G1	AP-1 complex subunit gamma-1	0.000496231	1.2448
AP1M1	AP-1 complex subunit mu-1	0.00143047	1.12571
AP1S2	AP-1 complex subunit sigma-2	0.0137011	1.76784
AP2S1	AP-2 complex subunit sigma	0.00287231	1.44036
AP3D1	AP-3 complex subunit delta-1	0.00162237	1.06022
AP3M1	AP-3 complex subunit mu-1	0.00286135	1.28343
API5	Apoptosis inhibitor 5	0.000855794	1.64865
APOL2	Apolipoprotein L2	0.00162714	1.55485
APPL2	DCC-interacting protein 13-beta	0.00311157	1.60272
ARAF	Serine/threonine-protein kinase A-Raf	0.00899197	-1.15462
ARF5	ADP-ribosylation factor 5	0.034035	-1.48999
ARFGAP3	ADP-ribosylation factor GTPase-activating protein 3	0.0306733	1.24976
ARFGEF1	Brefeldin A-inhibited guanine nucleotide-exchange protein 1	0.00719458	4.32169
ARHGDIB	Rho GDP-dissociation inhibitor 2	0.00577681	-2.06907
ARMC9	LisH domain-containing protein ARMC9	0.00360694	1.15907
ARMCX2	Armadillo repeat-containing X-linked protein 2	0.00184771	1.1971
ARPC5	Actin-related protein 2/3 complex subunit 5	0.000457026	-2.02105
ARPP19	cAMP-regulated phosphoprotein 19	0.000497811	-4.13652
ARSA	Arylsulfatase A	0.0342092	2.72529
ASAP2	Arf-GAP with SH3 domain, ANK repeat and PH domain-containing protein 2	0.0089118	1.78205
ASNS	Asparagine synthetase [glutamine-hydrolyzing]	0.0193389	1.4312
ATAD1	ATPase family AAA domain-containing protein 1	0.0125651	1.7024
ATG3	Ubiquitin-like-conjugating enzyme ATG3	0.0253916	1.01199
ATOX1	Copper transport protein ATOX1	0.000924959	-2.27356
ATP13A1	Manganese-transporting ATPase 13A1	0.0223272	1.0047
ATP1B3	Sodium/potassium-transporting ATPase subunit beta-3	0.00380034	1.04794
ATP5F1B	ATP synthase subunit beta, mitochondrial	0.000619739	1.00622
ATP5F1D	ATP synthase subunit delta, mitochondrial	0.0237503	-1.99981
ATP5PD	ATP synthase subunit d, mitochondrial	0.000960175	-1.7545
ATP5PF	ATP synthase-coupling factor 6, mitochondrial	0.00136293	-3.46165
ATP5PO	ATP synthase subunit O, mitochondrial	0.00127784	1.11564
ATP6V0A1	V-type proton ATPase 116 kDa subunit a isoform 1	0.00236594	1.45603
ATP6V1B2	V-type proton ATPase subunit B, brain isoform	0.00163919	1.11115
ATP6V1G1	V-type proton ATPase subunit G 1	0.0109172	-1.28556
ATP9A	Probable phospholipid-transporting ATPase IIA	0.0163162	-1.41771
ATXN2	Ataxin-2	0.000622132	1.92454
AUP1	Ancient ubiquitous protein 1	0.0224898	1.04147
AVEN	Cell death regulator Aven	0.049794	-1.02476
AXL	Tyrosine-protein kinase receptor UFO	0.00112867	2.14952
BABAM2	BRISC and BRCA1-A complex member 2	0.00167367	1.40343
BAG3	BAG family molecular chaperone regulator 3	0.000560943	-3.56967
BAG4	BAG family molecular chaperone regulator 4	0.000723832	-2.52804
BAG5	BAG family molecular chaperone regulator 5	0.0124387	1.34476
BAK1	Bcl-2 homologous antagonist/killer	0.000774105	1.70411
BASP1	Brain acid soluble protein 1	0.000725081	-2.75646
BAZ1B	Tyrosine-protein kinase BAZ1B	0.00136706	1.22979
BBS7	Bardet-Biedl syndrome 7 protein	0.0057532	-2.16944
BCAS2	Pre-mRNA-splicing factor SPF27	0.0190146	-1.62055
BCAT2	Branched-chain-amino-acid aminotransferase, mitochondrial	0.000552179	2.71393
BCL10	B-cell lymphoma/leukemia 10	0.000212352	-1.88082
BCL2L1	Bcl-2-like protein 1	0.00103759	1.2872
BCL2L13	Bcl-2-like protein 13	0.00239383	1.17795
BCLAF1	Bcl-2-associated transcription factor 1	0.000191323	-1.22636
BGN	Biglycan	0.0186071	2.50485
BIRC6	Baculoviral IAP repeat-containing protein 6	0.00395528	1.42447
BLMH	Bleomycin hydrolase	0.00334723	2.78273
BLOC1S2	Biogenesis of lysosome-related organelles complex 1 subunit 2	0.00193875	-2.23285
BOP1	Ribosome biogenesis protein BOP1	0.00345076	1.46278
BORCS8	BLOC-1-related complex subunit 8	0.00026224	-1.43858
BPNT1	3'(2'),5'-bisphosphate nucleotidase 1	0.014106	1.28687
BSDC1	BSD domain-containing protein 1	0.00610603	-1.15373
BTF3L4	Transcription factor BTF3 homolog 4	0.00613019	-1.4708
BUB3	Mitotic checkpoint protein BUB3	0.000962304	1.08421
BZW1	Basic leucine zipper and W2 domain-containing protein 1	0.00247628	-1.01616
C11orf68	UPF0696 protein C11orf68	0.00309216	-1.28286
C14orf119	Uncharacterized protein C14orf119	0.00219705	-2.52083
C19orf25	UPF0449 protein C19orf25	0.00184665	-3.70373
C1GALT1	Glycoprotein-N-acetylgalactosamine 3-beta-galactosyltransferase 1	0.000780418	1.24635
C1orf198	Uncharacterized protein C1orf198	5.11711e-05	-4.82234
C1orf50	Uncharacterized protein C1orf50	0.0474128	-1.37726
C1orf52	UPF0690 protein C1orf52	0.00162692	-4.11506
CALD1	Caldesmon	0.000259928	-2.86496
CALM1	Calmodulin-1;Calmodulin-2;Calmodulin-3	0.000351402	-3.17819
CALR	Calreticulin	0.00181483	-1.07054
CALU	Calumenin	0.000199785	-2.26259
CAMK1	Calcium/calmodulin-dependent protein kinase type 1	0.00626638	1.59571
CAMK2D	Calcium/calmodulin-dependent protein kinase type II subunit delta	0.0158199	1.1111
CAMSAP2	Calmodulin-regulated spectrin-associated protein 2	0.0233319	-4.41256
CAND1	Cullin-associated NEDD8-dissociated protein 1	0.000559169	1.09062
CANX	Calnexin	0.000254918	1.25597
CAPN5	Calpain-5	0.000829288	1.48272
CAPNS1	Calpain small subunit 1	0.00617943	-1.34246
CARHSP1	Calcium-regulated heat-stable protein 1	0.000255322	-2.42653
CASP3	Caspase-3	0.000301969	-1.30527
CAST	Calpastatin	0.000528317	-2.24897
CAV2	Caveolin-2	0.00491852	1.02836
CAVIN3	Caveolae-associated protein 3	0.000256078	-1.33057
CBFB	Core-binding factor subunit beta	0.00671488	-1.00968
CBR3	Carbonyl reductase [NADPH] 3	0.000772193	1.10336
CBWD3	COBW domain-containing protein 3;COBW domain-containing protein 5;COBW domain-containing protein 2;COBW domain-containing protein 1	0.0125539	2.38816
CBX1	Chromobox protein homolog 1	0.0121385	-1.12243
CBX3	Chromobox protein homolog 3	0.000718678	-2.6207
CBX5	Chromobox protein homolog 5	0.00278368	-1.59333
CCAR1	Cell division cycle and apoptosis regulator protein 1	0.0105469	1.41154
CCAR2	Cell cycle and apoptosis regulator protein 2	0.014528	1.52841
CCDC124	Coiled-coil domain-containing protein 124	0.000175852	-2.96813
CCDC22	Coiled-coil domain-containing protein 22	0.00184875	2.16612
CCDC43	Coiled-coil domain-containing protein 43	0.0345204	-2.28877
CCDC50	Coiled-coil domain-containing protein 50	0.000260794	-3.41091
CCDC6	Coiled-coil domain-containing protein 6	0.00225156	-2.46327
CCDC85C	Coiled-coil domain-containing protein 85C	0.00161544	-2.18707
CCDC86	Coiled-coil domain-containing protein 86	0.000900132	-2.08968
CCDC88A	Girdin	0.00848578	-1.56925
CCDC9	Coiled-coil domain-containing protein 9	0.000200094	-4.68273
CCDC9B	Coiled-coil domain-containing protein 9B	0.00184867	-2.754
CCN2	Connective tissue growth factor	0.000320803	-2.46661
CCNDBP1	Cyclin-D1-binding protein 1	0.0280824	1.76756
CCNY	Cyclin-Y	0.0371563	1.51864
CCT3	T-complex protein 1 subunit gamma	0.00129047	1.27269
CCT6A	T-complex protein 1 subunit zeta	0.00236534	1.1586
CCT7	T-complex protein 1 subunit eta	0.0016507	1.08118
CD109	CD109 antigen	0.0115132	1.60657
CD2AP	CD2-associated protein	0.00349485	-1.07463
CD59	CD59 glycoprotein	0.0429122	-2.88181
CD81	CD81 antigen	0.0361928	1.19599
CD82	CD82 antigen	0.0156487	1.44157
CD9	CD9 antigen	0.0049256	1.26478
CD99	CD99 antigen	0.0123878	-1.67433
CD99L2	CD99 antigen-like protein 2	0.00211768	-1.37299
CDC37	Hsp90 co-chaperone Cdc37	0.0222044	-1.09417
CDC42	Cell division control protein 42 homolog	0.00243827	1.61617
CDC42BPB	Serine/threonine-protein kinase MRCK beta	0.0096953	1.36264
CDCP1	CUB domain-containing protein 1	0.0142168	1.70184
CDH6	Cadherin-6	0.000251404	1.70689
CDK6	Cyclin-dependent kinase 6	0.0254347	-1.61778
CDKN2AIP	CDKN2A-interacting protein	0.00196199	1.59813
CDR2L	Cerebellar degeneration-related protein 2-like	0.00388215	-2.21344
CDV3	Protein CDV3 homolog	0.000262141	-4.27046
CEBPZ	CCAAT/enhancer-binding protein zeta	0.0251184	1.25808
CEMIP2	Cell surface hyaluronidase	0.00318782	-3.15989
CENPV	Centromere protein V	0.0282394	1.61014
CEP41	Centrosomal protein of 41 kDa	0.00592436	-2.44579
CERS2	Ceramide synthase 2	0.0131799	1.57595
CFAP20	Cilia- and flagella-associated protein 20	0.0040754	1.29899
CFDP1	Craniofacial development protein 1	0.000444515	-2.60879
CFL1	Cofilin-1	0.0309479	-1.63492
CHCHD2	Coiled-coil-helix-coiled-coil-helix domain-containing protein 2	0.000263658	-2.13565
CHID1	Chitinase domain-containing protein 1	0.0026475	1.3349
CHMP2A	Charged multivesicular body protein 2a	0.00545973	-1.0396
CHMP3	Charged multivesicular body protein 3	0.00253176	-2.4886
CHMP4A	Charged multivesicular body protein 4a	0.0345831	-1.75592
CHMP4B	Charged multivesicular body protein 4b	0.000922416	-3.69679
CHMP5	Charged multivesicular body protein 5	0.000267477	-2.63496
CHMP6	Charged multivesicular body protein 6	0.027169	-1.0114
CHP1	Calcineurin B homologous protein 1	0.00141748	-1.47022
CHPF2	Chondroitin sulfate glucuronyltransferase	0.00427917	2.06461
CISD2	CDGSH iron-sulfur domain-containing protein 2	0.00494824	1.41735
CKAP5	Cytoskeleton-associated protein 5	0.00323663	1.12562
CLCC1	Chloride channel CLIC-like protein 1	0.00573071	2.17946
CLDND1	Claudin domain-containing protein 1	0.0230044	-1.82949
CLEC3B	Tetranectin	0.00228349	-1.08485
CLPTM1L	Cleft lip and palate transmembrane protein 1-like protein	0.000435802	3.48265
CLPX	ATP-dependent Clp protease ATP-binding subunit clpX-like, mitochondrial	0.00106499	1.12501
CLTA	Clathrin light chain A	0.000612096	-3.95074
CLTB	Clathrin light chain B	0.00280764	-5.05899
CMBL	Carboxymethylenebutenolidase homolog	0.00254772	1.93223
CMTR1	Cap-specific mRNA (nucleoside-2'-O-)-methyltransferase 1	0.000778659	1.29431
CNDP2	Cytosolic non-specific dipeptidase	0.000274098	1.13056
CNN1	Calponin-1	0.00138463	-2.20435
CNN2	Calponin-2	0.00495557	-1.26915
CNOT1	CCR4-NOT transcription complex subunit 1	0.00129504	1.22119
CNOT9	CCR4-NOT transcription complex subunit 9	0.00227834	1.09241
CNP	2',3'-cyclic-nucleotide 3'-phosphodiesterase	0.000546675	1.43133
CNPY2	Protein canopy homolog 2	0.000459379	-2.17913
CNPY3	Protein canopy homolog 3	0.031377	-1.59464
CNPY4	Protein canopy homolog 4	0.00102321	-2.07926
COA4	Cytochrome c oxidase assembly factor 4 homolog, mitochondrial	0.00326186	-1.70377
COASY	Bifunctional coenzyme A synthase	0.00560428	1.80166
COG2	Conserved oligomeric Golgi complex subunit 2	0.0169094	1.61305
COL12A1	Collagen alpha-1(XII) chain	0.00105087	2.05816
COL1A1	Collagen alpha-1(I) chain	0.00143974	-2.44337
COL1A2	Collagen alpha-2(I) chain	0.000478223	-2.18409
COL3A1	Collagen alpha-1(III) chain	0.000890885	-1.89171
COL4A2	Collagen alpha-2(IV) chain	0.0023346	-1.66032
COL8A1	Collagen alpha-1(VIII) chain	0.0128358	-1.13344
COMMD4	COMM domain-containing protein 4	0.000905277	2.81612
COPRS	Coordinator of PRMT5 and differentiation stimulator	0.000408315	-2.23529
COPS3	COP9 signalosome complex subunit 3	0.00188613	1.78439
COPS5	COP9 signalosome complex subunit 5	0.0115296	2.50897
COTL1	Coactosin-like protein	0.0462747	-1.38655
COX5B	Cytochrome c oxidase subunit 5B, mitochondrial	0.00143954	-2.75468
CPD	Carboxypeptidase D	0.0303025	1.2284
CPT2	Carnitine O-palmitoyltransferase 2, mitochondrial	0.00541663	1.48055
CRKL	Crk-like protein	0.000456478	-1.19194
CROT	Peroxisomal carnitine O-octanoyltransferase	0.000907695	2.65826
CRYAB	Alpha-crystallin B chain	0.00153664	-1.96894
CS	Citrate synthase, mitochondrial	0.0200183	1.39624
CSNK1D	Casein kinase I isoform delta;Casein kinase I isoform epsilon	0.00122817	-2.49735
CSNK2A1	Casein kinase II subunit alpha	0.0202686	1.42005
CSNK2A2	Casein kinase II subunit alpha'	0.00789247	3.53551
CSTB	Cystatin-B	0.0154671	-1.06568
CTBP2	C-terminal-binding protein 2	0.0416095	1.40693
CTNNAL1	Alpha-catulin	0.0032636	1.04377
CTNNBL1	Beta-catenin-like protein 1	0.0109941	2.39255
CTNND1	Catenin delta-1	0.0116378	1.046
CTPS2	CTP synthase 2	0.000562114	1.50264
CTSA	Lysosomal protective protein	0.0010906	1.21368
CTSD	Cathepsin D	0.00575704	-1.67006
CTSL	Cathepsin L1	0.0243784	-1.04096
CTSZ	Cathepsin Z	0.0182077	-1.43887
CTTN	Src substrate cortactin	0.000554199	-2.37303
CUEDC1	CUE domain-containing protein 1	0.00041136	-1.39668
CUL2	Cullin-2	0.000907703	1.51893
CUL3	Cullin-3	0.00397122	1.07457
CUL4B	Cullin-4B	0.000376457	1.20903
CUTA	Protein CutA	0.00667473	-1.6109
CUX1	Protein CASP	0.0352511	1.35221
CWC27	Spliceosome-associated protein CWC27 homolog	0.0154064	3.13567
CYB5A	Cytochrome b5	0.00136354	-1.26879
CYHR1	Cysteine and histidine-rich protein 1	0.00361145	-3.23568
CYP20A1	Cytochrome P450 20A1	0.00825882	1.20777
DAG1	Dystroglycan	0.00556468	-1.40937
DBI	Acyl-CoA-binding protein	0.0055616	-1.10372
DBNL	Drebrin-like protein	0.00253254	-2.6522
DBT	Lipoamide acyltransferase component of branched-chain alpha-keto acid dehydrogenase complex, mitochondrial	0.0168596	-5.10355
DCAF8	DDB1- and CUL4-associated factor 8	0.0126118	1.41214
DCAKD	Dephospho-CoA kinase domain-containing protein	0.0460982	1.28927
DCBLD2	Discoidin, CUB and LCCL domain-containing protein 2	0.000541732	1.73824
DCD	Dermcidin	0.0137587	-1.25155
DCTN3	Dynactin subunit 3	0.00349244	-2.45658
DCTN4	Dynactin subunit 4	0.00975758	-1.37832
DCUN1D3	DCN1-like protein 3	0.00046503	3.42413
DDR2	Discoidin domain-containing receptor 2	0.0131972	1.27579
DDX18	ATP-dependent RNA helicase DDX18	0.00529416	1.9062
DDX21	Nucleolar RNA helicase 2	0.0053714	1.4725
DDX23	Probable ATP-dependent RNA helicase DDX23	0.0287493	1.0174
DDX39B	Spliceosome RNA helicase DDX39B	0.000180364	1.66746
DDX42	ATP-dependent RNA helicase DDX42	0.00468723	1.41963
DDX6	Probable ATP-dependent RNA helicase DDX6	0.00763598	1.16785
DENND10	Protein FAM45A	0.00094957	1.90096
DENR	Density-regulated protein	0.00230565	-2.03066
DERL2	Derlin-2	0.0251893	1.54713
DES	Desmin	0.000662548	-1.56746
DGKA	Diacylglycerol kinase alpha	0.00681402	2.02018
DHRS1	Dehydrogenase/reductase SDR family member 1	0.0134656	-2.89752
DHRS7B	Dehydrogenase/reductase SDR family member 7B	0.00356022	1.89185
DHX15	Pre-mRNA-splicing factor ATP-dependent RNA helicase DHX15	0.00327808	1.64965
DHX16	Pre-mRNA-splicing factor ATP-dependent RNA helicase DHX16	0.0115158	1.48286
DHX30	ATP-dependent RNA helicase DHX30	0.000206769	2.0331
DHX36	ATP-dependent DNA/RNA helicase DHX36	0.00437968	1.00109
DIABLO	Diablo homolog, mitochondrial	0.00796134	-1.65134
DIAPH1	Protein diaphanous homolog 1	0.00161609	1.87503
DKC1	H/ACA ribonucleoprotein complex subunit DKC1	0.0120831	1.50873
DLAT	Dihydrolipoyllysine-residue acetyltransferase component of pyruvate dehydrogenase complex, mitochondrial	0.000906202	2.73247
DLD	Dihydrolipoyl dehydrogenase, mitochondrial	0.00606028	1.4101
DLGAP4	Disks large-associated protein 4	0.00471636	-2.63042
DMD	Dystrophin	0.0208741	-1.79614
DNAJC11	DnaJ homolog subfamily C member 11	0.00313254	1.74997
DNAJC13	DnaJ homolog subfamily C member 13	0.00835965	1.22867
DNASE1L1	Deoxyribonuclease-1-like 1	0.00261013	1.97241
DNASE2	Deoxyribonuclease-2-alpha	0.0006995	-5.67413
DNM3	Dynamin-3	0.00522999	1.39165
DNMBP	Dynamin-binding protein	0.00651278	1.30856
DOCK7	Dedicator of cytokinesis protein 7	0.00400324	1.47637
DOHH	Deoxyhypusine hydroxylase	0.00231296	-1.10832
DOP1B	Protein dopey-2	0.000702643	1.4688
DPCD	Protein DPCD	0.000807243	1.39729
DPP4	Dipeptidyl peptidase 4	0.000447916	1.40505
DPP9	Dipeptidyl peptidase 9	0.0318233	1.72012
DPY30	Protein dpy-30 homolog	0.000201669	-4.29686
DR1	Protein Dr1	0.000402244	-2.7944
DRAP1	Dr1-associated corepressor	0.00326486	-2.11196
DRG2	Developmentally-regulated GTP-binding protein 2	0.00727877	1.46523
DSP	Desmoplakin	0.000199375	-1.84492
DTNA	Dystrobrevin alpha	0.00205614	1.62012
DTX3L	E3 ubiquitin-protein ligase DTX3L	0.000559905	1.62134
DYNC1I2	Cytoplasmic dynein 1 intermediate chain 2	0.00218847	-1.18249
DYNLT1	Dynein light chain Tctex-type 1	0.00508998	1.18148
EBNA1BP2	Probable rRNA-processing protein EBP2	0.00410336	-1.9034
ECE1	Endothelin-converting enzyme 1	0.000488524	-1.676
EDC4	Enhancer of mRNA-decapping protein 4	0.000625546	2.38444
EDF1	Endothelial differentiation-related factor 1	0.000203035	-2.23009
EEF1A2	Elongation factor 1-alpha 2	0.00320884	1.21966
EEF1B2	Elongation factor 1-beta	0.000493857	-1.65271
EFHD2	EF-hand domain-containing protein D2	0.000620163	-2.42351
EFNB1	Ephrin-B1	0.0141921	2.0404
EGFR	Epidermal growth factor receptor	0.0021862	1.35784
EGLN1	Egl nine homolog 1	0.00647965	-1.49706
EHBP1L1	EH domain-binding protein 1-like protein 1	0.00355678	-1.19746
EIF1AD	Probable RNA-binding protein EIF1AD	0.000490131	-2.60203
EIF1AX	Eukaryotic translation initiation factor 1A, X-chromosomal	0.00715517	-2.62368
EIF2A	Eukaryotic translation initiation factor 2A	0.000553049	1.4078
EIF2AK2	Interferon-induced, double-stranded RNA-activated protein kinase	0.000543888	1.03879
EIF2AK4	eIF-2-alpha kinase GCN2	0.00202999	1.29662
EIF2B1	Translation initiation factor eIF-2B subunit alpha	0.000807299	2.0338
EIF2B3	Translation initiation factor eIF-2B subunit gamma	0.00169921	1.6155
EIF2B4	Translation initiation factor eIF-2B subunit delta	0.00123199	3.38756
EIF2S1	Eukaryotic translation initiation factor 2 subunit 1	0.000497912	1.03443
EIF3C	Eukaryotic translation initiation factor 3 subunit C	0.00105692	1.00407
EIF3D	Eukaryotic translation initiation factor 3 subunit D	0.0029564	1.07634
EIF3E	Eukaryotic translation initiation factor 3 subunit E	0.00732872	1.25125
EIF3G	Eukaryotic translation initiation factor 3 subunit G	0.000353625	-1.67787
EIF3H	Eukaryotic translation initiation factor 3 subunit H	0.00297767	-1.23846
EIF3J	Eukaryotic translation initiation factor 3 subunit J	0.00110353	-2.89146
EIF3M	Eukaryotic translation initiation factor 3 subunit M	0.0022113	1.90648
EIF4B	Eukaryotic translation initiation factor 4B	0.00019727	-2.50273
EIF4EBP1	Eukaryotic translation initiation factor 4E-binding protein 1	0.012615	-2.75439
EIF4H	Eukaryotic translation initiation factor 4H	0.000375103	-2.12963
EIF5A	Eukaryotic translation initiation factor 5A-1	0.000573852	-1.11103
ELAC2	Zinc phosphodiesterase ELAC protein 2	0.0235555	1.06404
ELOB	Elongin-B	0.0216925	-2.029
ELOC	Elongin-C	0.00276908	-1.96118
ELP2	Elongator complex protein 2	0.0413834	-2.36954
EMC1	ER membrane protein complex subunit 1	0.000557475	1.91777
EMC4	ER membrane protein complex subunit 4	0.00158314	2.18697
EMC7	ER membrane protein complex subunit 7	0.00201615	1.88651
EMC8	ER membrane protein complex subunit 8	0.000831098	1.69155
EMD	Emerin	0.00250402	1.22788
EMILIN1	EMILIN-1	0.00334932	-1.68291
EML4	Echinoderm microtubule-associated protein-like 4	0.00103615	1.47618
ENO1	Alpha-enolase	0.000779686	1.14993
ENO2	Gamma-enolase	0.0238538	1.68885
ENSA	Alpha-endosulfine	0.00206118	-3.69615
EPB41L1	Band 4.1-like protein 1	0.00341522	1.61839
EPB41L2	Band 4.1-like protein 2	0.00540177	1.0189
EPB41L3	Band 4.1-like protein 3	0.00207228	1.2628
ERCC2	General transcription and DNA repair factor IIH helicase subunit XPD	0.00547004	1.43297
ERH	Enhancer of rudimentary homolog	0.0165486	-1.67828
ERLIN1	Erlin-1	0.0270441	1.46995
ERLIN2	Erlin-2	0.027197	1.00942
ERRFI1	ERBB receptor feedback inhibitor 1	0.00215754	-6.47742
ESYT2	Extended synaptotagmin-2	0.00603519	1.23592
EWSR1	RNA-binding protein EWS	0.014866	-3.08432
EXOC3	Exocyst complex component 3	0.00555816	1.65114
EXOC6B	Exocyst complex component 6B	0.00573211	1.27807
EXOC7	Exocyst complex component 7	0.00328256	1.02595
EXOC8	Exocyst complex component 8	0.00567764	1.46624
EXOSC10	Exosome component 10	0.000825076	1.46364
EXOSC2	Exosome complex component RRP4	0.0484879	1.6252
FABP3	Fatty acid-binding protein, heart	0.0260539	-2.89412
FABP5	Fatty acid-binding protein 5	0.0069846	-1.29495
FAH	Fumarylacetoacetase	0.0486057	2.51724
FAHD1	Acylpyruvase FAHD1, mitochondrial	0.00753341	2.15041
FAM107B	Protein FAM107B	0.000202344	-3.5043
FAM172A	Cotranscriptional regulator FAM172A	0.00054877	1.36321
FAM177A1	Protein FAM177A1	0.000565192	-1.80108
FAM98B	Protein FAM98B	0.00370539	1.47429
FARSA	Phenylalanine--tRNA ligase alpha subunit	0.00523532	2.69618
FARSB	Phenylalanine--tRNA ligase beta subunit	0.00163802	1.05363
FAS	Tumor necrosis factor receptor superfamily member 6	0.00399466	-4.31999
FBLIM1	Filamin-binding LIM protein 1	0.000554203	-2.62391
FBLN1	Fibulin-1	0.00413586	-2.02553
FBXL18	F-box/LRR-repeat protein 18	0.00355326	1.59955
FBXO2	F-box only protein 2	0.000611172	2.23815
FBXO6	F-box only protein 6	0.00250079	2.29774
FBXO7	F-box only protein 7	0.00540599	2.19334
FDFT1	Squalene synthase	0.00203046	1.24728
FDXR	NADPH:adrenodoxin oxidoreductase, mitochondrial	0.0190116	-1.08673
FECH	Ferrochelatase, mitochondrial	0.0235521	1.24256
FGD4	FYVE, RhoGEF and PH domain-containing protein 4	0.0125602	-1.52276
FGF2	Fibroblast growth factor 2	0.00122474	2.78309
FHOD1	FH1/FH2 domain-containing protein 1	0.0233614	1.02156
FILIP1L	Filamin A-interacting protein 1-like	0.0373516	-2.57786
FIP1L1	Pre-mRNA 3'-end-processing factor FIP1	0.000497017	-2.51004
FKBP2	Peptidyl-prolyl cis-trans isomerase FKBP2	0.0170637	-1.18198
FKBP5	Peptidyl-prolyl cis-trans isomerase FKBP5	0.0187237	1.70816
FKBP7	Peptidyl-prolyl cis-trans isomerase FKBP7	0.0202046	-1.6602
FLOT1	Flotillin-1	0.000221766	1.02373
FMNL3	Formin-like protein 3	0.010174	-4.14187
FNDC3A	Fibronectin type-III domain-containing protein 3A	0.00380532	1.02466
FNDC3B	Fibronectin type III domain-containing protein 3B	0.000774041	1.10104
FOSL2	Fos-related antigen 2	0.0060578	-3.53547
FRMD6	FERM domain-containing protein 6	0.0176461	1.29343
FSCN1	Fascin	0.00321089	1.08261
FSTL1	Follistatin-related protein 1	0.000466318	-2.23242
FTH1	Ferritin heavy chain	0.000547865	-2.32859
FTO	Alpha-ketoglutarate-dependent dioxygenase FTO	0.0118438	2.0666
FTSJ3	pre-rRNA 2'-O-ribose RNA methyltransferase FTSJ3	0.0186606	1.3979
FUBP3	Far upstream element-binding protein 3	0.00397042	2.28025
FUCA2	Plasma alpha-L-fucosidase	0.0156621	1.27205
GAK	Cyclin-G-associated kinase	0.000251554	-1.56538
GALE	UDP-glucose 4-epimerase	0.00656092	1.63529
GALNT7	N-acetylgalactosaminyltransferase 7	0.000995708	2.22357
GAPDH	Glyceraldehyde-3-phosphate dehydrogenase	0.0171851	1.46994
GAPVD1	GTPase-activating protein and VPS9 domain-containing protein 1	0.0131805	1.14526
GARS1	Glycine--tRNA ligase	0.00283475	-2.58691
GART	Trifunctional purine biosynthetic protein adenosine-3	0.00698889	1.08492
GATC	Glutamyl-tRNA(Gln) amidotransferase subunit C, mitochondrial	0.00292658	-1.86575
GBA	Lysosomal acid glucosylceramidase	0.0135609	1.86751
GCAT	2-amino-3-ketobutyrate coenzyme A ligase, mitochondrial	0.000777645	-1.55735
GCG	Glucagon	0.00252149	2.70859
GDF15	Growth/differentiation factor 15	0.0144888	3.44086
GDI2	Rab GDP dissociation inhibitor beta	0.000631623	1.5342
GEMIN5	Gem-associated protein 5	0.000257848	3.1262
GFM1	Elongation factor G, mitochondrial	0.00406975	1.4778
GFPT2	Glutamine--fructose-6-phosphate aminotransferase [isomerizing] 2	0.0114597	1.16717
GGH	Gamma-glutamyl hydrolase	0.00243871	1.13205
GGT7	Glutathione hydrolase 7	0.00247289	1.051
GLB1	Beta-galactosidase	0.00173814	1.68044
GLIPR2	Golgi-associated plant pathogenesis-related protein 1	0.00552449	1.05055
GLMN	Glomulin	0.0407439	1.01251
GLRX	Glutaredoxin-1	0.000778911	-1.18066
GLRX5	Glutaredoxin-related protein 5, mitochondrial	0.0170325	-1.14371
GLUL	Glutamine synthetase	0.00333607	1.0991
GNAI2	Guanine nucleotide-binding protein G(i) subunit alpha-2	0.00080584	1.03573
GNB2	Guanine nucleotide-binding protein G(I)/G(S)/G(T) subunit beta-2	0.0192781	1.71428
GNB4	Guanine nucleotide-binding protein subunit beta-4	0.0263488	1.06695
GNE	Bifunctional UDP-N-acetylglucosamine 2-epimerase/N-acetylmannosamine kinase	0.00120781	1.0242
GNPAT	Dihydroxyacetone phosphate acyltransferase	0.0301249	3.56736
GNPDA1	Glucosamine-6-phosphate isomerase 1	0.00119958	1.20682
GOLGA4	Golgin subfamily A member 4	0.0164416	1.11452
GPALPP1	GPALPP motifs-containing protein 1	0.00943667	-2.25932
GPD2	Glycerol-3-phosphate dehydrogenase, mitochondrial	0.000186718	-3.22045
GPHN	Gephyrin	0.0129469	2.04016
GPR89A	Golgi pH regulator A;Golgi pH regulator B	0.000461448	1.1503
GPRC5A	Retinoic acid-induced protein 3	0.0250228	1.47658
GPS1	COP9 signalosome complex subunit 1	0.0293481	1.2461
GRPEL1	GrpE protein homolog 1, mitochondrial	0.00050015	-1.22584
GRWD1	Glutamate-rich WD repeat-containing protein 1	0.00297216	1.99628
GSR	Glutathione reductase, mitochondrial	0.00698125	1.00822
GSTM2	Glutathione S-transferase Mu 2	0.00581924	1.08922
GSTM5	Glutathione S-transferase Mu 5	0.0142195	-2.98162
GSTT1	Glutathione S-transferase theta-1	0.0033591	2.26074
GTF2E1	General transcription factor IIE subunit 1	0.000514763	1.77854
GTF2F2	General transcription factor IIF subunit 2	0.0114841	1.2452
GTF2I	General transcription factor II-I	0.00544341	1.26151
GTPBP1	GTP-binding protein 1	0.0101782	1.58654
GUSB	Beta-glucuronidase	0.00161543	1.36133
H1-3	Histone H1.3	0.0010429	-3.43875
H1-5	Histone H1.5	0.00315169	-3.41318
H2AC4	Histone H2A type 1-B/E;Histone H2A type 1;Histone H2A type 1-D;Histone H2A type 2-C;Histone H2A type 2-A;Histone H2A type 3;Histone H2A type 1-C;Histone H2A type 1-H;Histone H2A type 1-J;Histone H2A.J	0.00823922	-3.2197
H2BC11	Histone H2B type 1-J;Histone H2B type 1-O;Histone H2B type 1-B;Histone H2B type 2-E;Histone H2B type 3-B	0.00750752	-1.89741
HARS1	Histidine--tRNA ligase, cytoplasmic	0.000816672	1.09728
HAT1	Histone acetyltransferase type B catalytic subunit	0.00661334	1.00286
HBA1	Hemoglobin subunit alpha	0.00184871	-2.09488
HBB	Hemoglobin subunit beta	0.00379331	-2.77704
HCFC1	Host cell factor 1	0.0443091	1.34531
HDGF	Hepatoma-derived growth factor	0.00025828	-1.89333
HDGFL2	Hepatoma-derived growth factor-related protein 2	0.0113555	-2.54658
HDHD5	Haloacid dehalogenase-like hydrolase domain-containing 5	0.00318177	1.90639
HEATR3	HEAT repeat-containing protein 3	0.000550988	2.22317
HEATR5A	HEAT repeat-containing protein 5A	0.00111499	1.44832
HEBP1	Heme-binding protein 1	0.0014215	-1.9671
HEBP2	Heme-binding protein 2	0.00208792	-1.0883
HECTD1	E3 ubiquitin-protein ligase HECTD1	0.0208964	1.17918
HECTD3	E3 ubiquitin-protein ligase HECTD3	0.00379793	2.55122
HEG1	Protein HEG homolog 1	0.000701766	1.95462
HERC4	Probable E3 ubiquitin-protein ligase HERC4	0.000704574	1.39139
HEXA	Beta-hexosaminidase subunit alpha	0.000992056	1.45254
HEXB	Beta-hexosaminidase subunit beta	0.000668509	1.17209
HEXIM1	Protein HEXIM1	0.00455353	-1.41732
HMGA1	High mobility group protein HMG-I/HMG-Y	0.00237254	-5.27556
HMGB1	High mobility group protein B1	0.00899451	-1.73505
HMGN1	Non-histone chromosomal protein HMG-14	0.00214607	-3.80605
HNRNPA3	Heterogeneous nuclear ribonucleoprotein A3	0.000543072	1.7356
HNRNPF	Heterogeneous nuclear ribonucleoprotein F	0.00124433	1.00834
HNRNPH3	Heterogeneous nuclear ribonucleoprotein H3	0.00646441	-1.07391
HNRNPL	Heterogeneous nuclear ribonucleoprotein L	0.000803699	1.3653
HNRNPM	Heterogeneous nuclear ribonucleoprotein M	0.000433349	1.66973
HNRNPU	Heterogeneous nuclear ribonucleoprotein U	0.000301904	1.22762
HNRNPUL1	Heterogeneous nuclear ribonucleoprotein U-like protein 1	0.0327714	1.11626
HNRNPUL2	Heterogeneous nuclear ribonucleoprotein U-like protein 2	0.004554	1.76091
HPCAL1	Hippocalcin-like protein 1	0.000855998	-1.15694
HPRT1	Hypoxanthine-guanine phosphoribosyltransferase	0.0109561	1.20849
HS1BP3	HCLS1-binding protein 3	0.0153217	-1.20519
HSD17B11	Estradiol 17-beta-dehydrogenase 11	0.00827939	-2.49728
HSD17B4	Peroxisomal multifunctional enzyme type 2	0.000809521	1.44454
HSPA4	Heat shock 70 kDa protein 4	0.000621255	1.15568
HSPA4L	Heat shock 70 kDa protein 4L	0.00253837	-1.66775
HSPB1	Heat shock protein beta-1	0.0039779	-1.05078
HSPB11	Intraflagellar transport protein 25 homolog	0.00254945	1.84081
HSPB6	Heat shock protein beta-6	0.000781543	-4.21708
HSPB7	Heat shock protein beta-7	0.00025271	-2.15292
HSPB8	Heat shock protein beta-8	0.000301435	-4.57337
HSPBP1	Hsp70-binding protein 1	0.00470294	1.2804
HSPD1	60 kDa heat shock protein, mitochondrial	0.000182863	1.29966
HSPE1	10 kDa heat shock protein, mitochondrial	0.000257182	-2.07571
HSPH1	Heat shock protein 105 kDa	0.000891973	1.18644
HTRA2	Serine protease HTRA2, mitochondrial	0.000319619	2.05008
HTT	Huntingtin	0.000215258	-2.30616
HUWE1	E3 ubiquitin-protein ligase HUWE1	0.00133381	1.50703
HYPK	Huntingtin-interacting protein K	0.00384431	-1.44175
IARS2	Isoleucine--tRNA ligase, mitochondrial	0.000305837	1.555
ICAM1	Intercellular adhesion molecule 1	0.0079968	-1.29622
IDE	Insulin-degrading enzyme	0.012871	1.1551
IDH3A	Isocitrate dehydrogenase [NAD] subunit alpha, mitochondrial	0.00149956	1.54413
IDH3B	Isocitrate dehydrogenase [NAD] subunit beta, mitochondrial	0.00169665	1.91414
IDH3G	Isocitrate dehydrogenase [NAD] subunit gamma, mitochondrial	0.00294561	1.14518
IFIT1	Interferon-induced protein with tetratricopeptide repeats 1	0.00962187	-1.12691
IFIT3	Interferon-induced protein with tetratricopeptide repeats 3	0.00292188	-1.27444
IFIT5	Interferon-induced protein with tetratricopeptide repeats 5	0.0324351	1.6154
IFT27	Intraflagellar transport protein 27 homolog	0.00362374	2.45236
IGF2	Insulin-like growth factor II	0.0035012	-2.02723
IGF2BP2	Insulin-like growth factor 2 mRNA-binding protein 2	0.0052976	1.15618
IGF2BP3	Insulin-like growth factor 2 mRNA-binding protein 3	0.000260509	1.20294
IGFBP2	Insulin-like growth factor-binding protein 2	0.000278321	-2.94143
IGFBP3	Insulin-like growth factor-binding protein 3	0.00161489	-3.87254
IGFBP5	Insulin-like growth factor-binding protein 5	0.0136354	-2.71779
IGFBP7	Insulin-like growth factor-binding protein 7	0.000244782	-1.92332
IGHA1	Immunoglobulin heavy constant alpha 1	0.000812615	-1.37396
IKBKG	NF-kappa-B essential modulator	0.00295646	-1.70583
ILF2	Interleukin enhancer-binding factor 2	0.00264658	1.25309
ILVBL	Acetolactate synthase-like protein	0.00101073	1.77452
IMMT	MICOS complex subunit MIC60	0.00233072	1.33952
IMPDH2	Inosine-5'-monophosphate dehydrogenase 2	0.000817691	1.69577
INPP5K	Inositol polyphosphate 5-phosphatase K	0.00283305	1.57474
IPO5	Importin-5	0.00170586	1.1469
IPO9	Importin-9	0.00276206	1.14352
IRF2BP2	Interferon regulatory factor 2-binding protein 2	0.00769675	-1.46626
IRF2BPL	Probable E3 ubiquitin-protein ligase IRF2BPL	0.00356328	1.60642
ISCU	Iron-sulfur cluster assembly enzyme ISCU, mitochondrial	0.0155737	-1.34498
ISOC1	Isochorismatase domain-containing protein 1	0.00355172	2.41898
ISOC2	Isochorismatase domain-containing protein 2	0.0116451	1.93312
ISY1	Pre-mRNA-splicing factor ISY1 homolog	0.00110732	-2.06643
ITGA11	Integrin alpha-11	0.037358	-1.5563
ITGA2	Integrin alpha-2	0.00410838	1.15485
ITGA5	Integrin alpha-5	0.0234639	-1.40104
ITGA7	Integrin alpha-7	0.00854361	-1.05875
ITGB3	Integrin beta-3	0.0060658	1.47769
ITM2B	Integral membrane protein 2B	0.0071566	1.85339
JPT1	Jupiter microtubule associated homolog 1	0.000205713	-4.14677
JPT2	Jupiter microtubule associated homolog 2	6.85506e-05	-4.84752
JUN	Transcription factor AP-1	0.00256583	-1.21183
KCTD12	BTB/POZ domain-containing protein KCTD12	0.01065	1.22678
KIF2A	Kinesin-like protein KIF2A	0.000647189	1.37807
KIF3A	Kinesin-like protein KIF3A	0.0050263	1.22381
KIFBP	KIF1-binding protein	0.0228672	1.35493
KPNB1	Importin subunit beta-1	0.0239196	1.01892
KRT10	Keratin, type I cytoskeletal 10	0.0017009	-1.00215
KRT6A	Keratin, type II cytoskeletal 6A	0.0166737	-3.1569
KRT79	Keratin, type II cytoskeletal 79	0.00655612	-2.60652
KTI12	Protein KTI12 homolog	0.00103963	2.93741
KYAT3	Kynurenine--oxoglutarate transaminase 3	0.0138702	1.59624
LAMA5	Laminin subunit alpha-5	0.0192054	-1.11455
LAMP1	Lysosome-associated membrane glycoprotein 1	0.000938886	-3.32167
LAMP2	Lysosome-associated membrane glycoprotein 2	0.00666003	-2.27347
LANCL1	Glutathione S-transferase LANCL1	0.00807301	-1.14961
LANCL2	LanC-like protein 2	0.00957483	1.01914
LAS1L	Ribosomal biogenesis protein LAS1L	0.0012953	1.45384
LASP1	LIM and SH3 domain protein 1	0.0159688	-2.15129
LBH	Protein LBH	0.00639706	-3.2608
LCMT1	Leucine carboxyl methyltransferase 1	0.0153368	1.27688
LDLR	Low-density lipoprotein receptor	0.0119653	-2.77308
LEMD2	LEM domain-containing protein 2	0.000665537	1.39218
LETM1	Mitochondrial proton/calcium exchanger protein	0.00297983	1.00266
LGALS1	Galectin-1	0.000201786	-2.0016
LGALS3	Galectin-3	0.00849315	-1.83835
LIG3	DNA ligase 3	0.00174688	1.11904
LLGL1	Lethal(2) giant larvae protein homolog 1	0.029449	1.60288
LMAN2	Vesicular integral-membrane protein VIP36	0.00444913	1.59593
LMNA	Prelamin-A/C	0.00303811	-1.23059
LMOD1	Leiomodin-1	0.00030452	-2.25607
LNPEP	Leucyl-cystinyl aminopeptidase	0.00805009	1.46823
LONP1	Lon protease homolog, mitochondrial	0.0162186	1.03077
LPCAT2	Lysophosphatidylcholine acyltransferase 2	0.000841183	1.8635
LRCH3	Leucine-rich repeat and calponin homology domain-containing protein 3	0.000305364	-1.0788
LRPAP1	Alpha-2-macroglobulin receptor-associated protein	0.000922852	-1.54691
LRPPRC	Leucine-rich PPR motif-containing protein, mitochondrial	0.0198665	-1.31357
LRRC47	Leucine-rich repeat-containing protein 47	0.000639248	1.28299
LRRC59	Leucine-rich repeat-containing protein 59	0.00565442	-1.31316
LRRFIP1	Leucine-rich repeat flightless-interacting protein 1	0.000206996	-1.95697
LRRFIP2	Leucine-rich repeat flightless-interacting protein 2	0.0002737	-2.74829
LRSAM1	E3 ubiquitin-protein ligase LRSAM1	0.0294661	-1.06137
LSG1	Large subunit GTPase 1 homolog	0.000296714	2.88749
LSM3	U6 snRNA-associated Sm-like protein LSm3	0.000539677	-1.60702
LSM8	U6 snRNA-associated Sm-like protein LSm8	0.0126567	-1.23517
LXN	Latexin	0.00741469	1.13305
LYN	Tyrosine-protein kinase Lyn	0.00470919	1.16266
LZIC	Protein LZIC	0.000351693	-1.53275
MACROH2A1	Core histone macro-H2A.1	0.00231815	1.42469
MAGED2	Melanoma-associated antigen D2	0.00196962	-1.11736
MAGOHB	Protein mago nashi homolog 2	0.0332538	1.03585
MAIP1	m-AAA protease-interacting protein 1, mitochondrial	0.00325659	1.95912
MALT1	Mucosa-associated lymphoid tissue lymphoma translocation protein 1	0.00177297	1.93306
MAN2B2	Epididymis-specific alpha-mannosidase	0.0022799	1.28981
MANF	Mesencephalic astrocyte-derived neurotrophic factor	0.000253321	-1.70342
MAP2	Microtubule-associated protein 2	0.00170245	-2.59602
MAP2K4	Dual specificity mitogen-activated protein kinase kinase 4	0.000771613	2.04246
MAP7D1	MAP7 domain-containing protein 1	0.00758339	-1.32128
MAPK3	Mitogen-activated protein kinase 3	0.000632462	1.02093
MAPK8	Mitogen-activated protein kinase 8;Mitogen-activated protein kinase 10	0.00704152	1.38996
MAPK9	Mitogen-activated protein kinase 9	0.000806844	1.36472
MARCKS	Myristoylated alanine-rich C-kinase substrate	0.00107812	-4.47981
MARCKSL1	MARCKS-related protein	0.00128872	-3.06513
MARS1	Methionine--tRNA ligase, cytoplasmic	0.000500044	1.6157
MATR3	Matrin-3	0.00177776	1.53549
MBNL1	Muscleblind-like protein 1	0.0101314	-2.01716
MBOAT2	Lysophospholipid acyltransferase 2	0.00164172	1.18896
MCCC1	Methylcrotonoyl-CoA carboxylase subunit alpha, mitochondrial	0.00143171	-1.33348
MCFD2	Multiple coagulation factor deficiency protein 2	6.777e-05	-2.21103
MCM3	DNA replication licensing factor MCM3	0.0107229	2.3206
MCRIP1	Mapk-regulated corepressor-interacting protein 1	0.00164021	-3.25931
MCTS1	Malignant T-cell-amplified sequence 1	0.0292876	-4.78997
MDH1	Malate dehydrogenase, cytoplasmic	0.00639851	1.37664
ME1	NADP-dependent malic enzyme	0.00283138	1.30124
MEAK7	MTOR-associated protein MEAK7	0.00634698	2.07811
MEMO1	Protein MEMO1	0.00078919	-1.79491
MESD	LRP chaperone MESD	0.000723666	-1.42036
MFAP1	Microfibrillar-associated protein 1	0.0101381	-1.3463
MFN1	Mitofusin-1	0.00610657	1.12012
MGST3	Microsomal glutathione S-transferase 3	0.0159803	2.0622
MICAL1	[F-actin]-monooxygenase MICAL1	0.00435292	1.57371
MICAL3	[F-actin]-monooxygenase MICAL3	0.00284295	1.97333
MICU1	Calcium uptake protein 1, mitochondrial	0.00586974	1.10659
MIEN1	Migration and invasion enhancer 1	0.000206091	-2.58626
MINK1	Misshapen-like kinase 1	0.0116844	1.03141
MINPP1	Multiple inositol polyphosphate phosphatase 1	0.00427851	1.87605
MKRN2	Probable E3 ubiquitin-protein ligase makorin-2	0.00103457	-4.53022
MMP14	Matrix metalloproteinase-14	0.018149	-1.07011
MMS19	MMS19 nucleotide excision repair protein homolog	0.0206797	1.29865
MMUT	Methylmalonyl-CoA mutase, mitochondrial	0.00660599	2.66672
MORF4L2	Mortality factor 4-like protein 2	0.0073215	-1.4355
MOV10	Helicase MOV-10	0.0415494	1.57157
MPHOSPH10	U3 small nucleolar ribonucleoprotein protein MPP10	0.00183924	-2.28061
MPP1	55 kDa erythrocyte membrane protein	0.000683296	1.83309
MPP6	MAGUK p55 subfamily member 6	0.00102936	3.02673
MPST	3-mercaptopyruvate sulfurtransferase	0.0166143	1.55237
MRE11	Double-strand break repair protein MRE11	0.00677028	1.15427
MRFAP1	MORF4 family-associated protein 1	0.0319415	-1.02874
MRPL16	39S ribosomal protein L16, mitochondrial	0.0276363	-1.68274
MRPL19	39S ribosomal protein L19, mitochondrial	0.0062584	-1.0895
MRPL24	39S ribosomal protein L24, mitochondrial	0.00876529	-1.04464
MRPL3	39S ribosomal protein L3, mitochondrial	0.00924477	-1.01558
MRPL40	39S ribosomal protein L40, mitochondrial	0.00296633	-2.33566
MRPL44	39S ribosomal protein L44, mitochondrial	0.00885563	-1.05597
MRPL50	39S ribosomal protein L50, mitochondrial	0.00162562	-2.62198
MRPS14	28S ribosomal protein S14, mitochondrial	0.0258852	-2.11502
MRPS17	28S ribosomal protein S17, mitochondrial	0.0202271	1.35396
MRPS21	28S ribosomal protein S21, mitochondrial	0.0284601	-1.15372
MRPS31	28S ribosomal protein S31, mitochondrial	0.0233993	-1.98906
MRTO4	mRNA turnover protein 4 homolog	0.00144125	1.81808
MSH6	DNA mismatch repair protein Msh6	0.000723715	1.15104
MSI2	RNA-binding protein Musashi homolog 2	0.00161716	2.01939
MSRA	Mitochondrial peptide methionine sulfoxide reductase	0.00952539	2.69807
MT2A	Metallothionein-2	0.00199693	2.41556
MTDH	Protein LYRIC	0.000807929	1.45663
MTHFD1L	Monofunctional C1-tetrahydrofolate synthase, mitochondrial	0.00204353	1.20269
MTM1	Myotubularin	0.0023741	2.53641
MTPN	Myotrophin	0.00228452	-1.15823
MVB12A	Multivesicular body subunit 12A	0.000302054	2.48467
MVD	Diphosphomevalonate decarboxylase	0.0193336	1.22798
MX1	Interferon-induced GTP-binding protein Mx1	0.00423159	-4.7925
MXRA7	Matrix-remodeling-associated protein 7	0.000846419	-3.04871
MYCBP	c-Myc-binding protein	0.00210804	-1.23487
MYD88	Myeloid differentiation primary response protein MyD88	0.00227123	1.62657
MYG1	UPF0160 protein MYG1, mitochondrial	0.00288114	1.56371
MYH14	Myosin-14	0.0028398	-4.11073
MYL12B	Myosin regulatory light chain 12B;Myosin regulatory light chain 12A	0.00336284	-2.13579
MYL6	Myosin light polypeptide 6	0.000303604	-2.67017
MYL6B	Myosin light chain 6B	0.00281804	-4.5846
MYL9	Myosin regulatory light polypeptide 9	0.000279792	-3.46947
MYLK	Myosin light chain kinase, smooth muscle	0.00150906	-1.06632
MYO18A	Unconventional myosin-XVIIIa	0.0209842	1.24937
MYO1B	Unconventional myosin-Ib	0.000646445	1.46149
MYO1C	Unconventional myosin-Ic	0.000856396	1.13554
NAA15	N-alpha-acetyltransferase 15, NatA auxiliary subunit	0.000959122	1.24179
NAA16	N-alpha-acetyltransferase 16, NatA auxiliary subunit	0.0206479	1.26959
NAA20	N-alpha-acetyltransferase 20	0.00145701	1.89172
NAA30	N-alpha-acetyltransferase 30	0.0139247	1.0323
NACA	Nascent polypeptide-associated complex subunit alpha, muscle-specific form;Nascent polypeptide-associated complex subunit alpha	0.000279732	-1.61653
NADK2	NAD kinase 2, mitochondrial	0.00258844	1.77867
NAMPT	Nicotinamide phosphoribosyltransferase	0.000488769	1.94982
NAP1L5	Nucleosome assembly protein 1-like 5	0.000923966	-2.42922
NAPG	Gamma-soluble NSF attachment protein	0.00362986	-1.7844
NASP	Nuclear autoantigenic sperm protein	0.0055837	-1.36397
NAT1	Arylamine N-acetyltransferase 1	0.00192808	1.55804
NAT14	N-acetyltransferase 14	0.00094714	1.2357
NAXE	NAD(P)H-hydrate epimerase	0.00122331	1.52591
NCBP1	Nuclear cap-binding protein subunit 1	0.0128378	-1.08895
NCEH1	Neutral cholesterol ester hydrolase 1	0.000830846	1.22614
NCLN	Nicalin	0.0125039	1.40621
NCS1	Neuronal calcium sensor 1	0.0120703	-1.75379
NDE1	Nuclear distribution protein nudE homolog 1	0.00049899	-1.74219
NDEL1	Nuclear distribution protein nudE-like 1	0.00265227	-2.2171
NDUFA10	NADH dehydrogenase [ubiquinone] 1 alpha subcomplex subunit 10, mitochondrial	0.0213281	1.08049
NDUFA11	NADH dehydrogenase [ubiquinone] 1 alpha subcomplex subunit 11	0.00314293	1.55012
NDUFA5	NADH dehydrogenase [ubiquinone] 1 alpha subcomplex subunit 5	0.00032035	-2.34163
NDUFA8	NADH dehydrogenase [ubiquinone] 1 alpha subcomplex subunit 8	0.00161884	-1.15834
NDUFA9	NADH dehydrogenase [ubiquinone] 1 alpha subcomplex subunit 9, mitochondrial	0.0152001	1.54146
NDUFB1	NADH dehydrogenase [ubiquinone] 1 beta subcomplex subunit 1	0.012131	-2.40076
NDUFB5	NADH dehydrogenase [ubiquinone] 1 beta subcomplex subunit 5, mitochondrial	0.0281875	1.82143
NDUFS4	NADH dehydrogenase [ubiquinone] iron-sulfur protein 4, mitochondrial	0.00157277	-1.42685
NDUFV2	NADH dehydrogenase [ubiquinone] flavoprotein 2, mitochondrial	0.00134578	-1.81513
NECTIN2	Nectin-2	0.0463695	1.88779
NEDD4L	E3 ubiquitin-protein ligase NEDD4-like	0.00292366	2.10071
NELFCD	Negative elongation factor C/D	0.000446182	1.67495
NELFE	Negative elongation factor E	0.00270735	-1.65632
NEMF	Nuclear export mediator factor NEMF	0.0212161	-2.20498
NENF	Neudesin	0.00030822	-2.39267
NEXN	Nexilin	0.000214773	-2.56493
NFKB1	Nuclear factor NF-kappa-B p105 subunit	0.00201452	2.20209
NFU1	NFU1 iron-sulfur cluster scaffold homolog, mitochondrial	0.00345712	-1.66715
NGDN	Neuroguidin	0.0014281	1.73617
NHEJ1	Non-homologous end-joining factor 1	0.000426265	2.47939
NIPSNAP1	Protein NipSnap homolog 1	0.00648238	-1.59703
NIPSNAP3A	Protein NipSnap homolog 3A	0.00119619	1.33642
NIT2	Omega-amidase NIT2	0.00565655	1.39219
NNT	NAD(P) transhydrogenase, mitochondrial	0.00294964	1.54115
NOB1	RNA-binding protein NOB1	0.00252169	2.85169
NOC3L	Nucleolar complex protein 3 homolog	0.00579222	1.23111
NOC4L	Nucleolar complex protein 4 homolog	0.00475617	1.2415
NOL3	Nucleolar protein 3	0.000301582	-2.30734
NOLC1	Nucleolar and coiled-body phosphoprotein 1	0.0169161	-1.98145
NOP16	Nucleolar protein 16	0.00179515	-3.13379
NOP2	Probable 28S rRNA (cytosine(4447)-C(5))-methyltransferase	0.000547684	1.48333
NOP56	Nucleolar protein 56	0.000554569	1.6507
NOP58	Nucleolar protein 58	0.0197378	1.49505
NPEPPS	Puromycin-sensitive aminopeptidase	0.000801623	1.14859
NPM1	Nucleophosmin	0.02976	-3.55814
NRP1	Neuropilin-1	0.00224175	1.45401
NSUN2	tRNA (cytosine(34)-C(5))-methyltransferase	0.0021888	1.73217
NT5DC3	5'-nucleotidase domain-containing protein 3	0.000875304	1.3147
NUCB1	Nucleobindin-1	0.00078821	-2.06362
NUCB2	Nucleobindin-2	0.0121588	-3.10619
NUCKS1	Nuclear ubiquitous casein and cyclin-dependent kinase substrate 1	0.0392029	-1.96279
NUDCD1	NudC domain-containing protein 1	0.00168268	1.84071
NUDT16	U8 snoRNA-decapping enzyme	0.00486797	2.53063
NUFIP2	Nuclear fragile X mental retardation-interacting protein 2	0.000778871	-1.07961
NUMA1	Nuclear mitotic apparatus protein 1	0.026872	1.63348
NUP133	Nuclear pore complex protein Nup133	0.00269372	-3.03102
NUP153	Nuclear pore complex protein Nup153	0.00827529	1.96058
NUP155	Nuclear pore complex protein Nup155	0.00237187	1.41017
NUP188	Nucleoporin NUP188 homolog	0.00969034	-1.25932
NUP35	Nucleoporin NUP35	0.000816215	2.12501
NUP50	Nuclear pore complex protein Nup50	0.035218	2.41423
NUP54	Nucleoporin p54	0.000778474	1.16918
NUP85	Nuclear pore complex protein Nup85	0.00860962	1.03798
NUP88	Nuclear pore complex protein Nup88	0.00233748	2.15792
NUP93	Nuclear pore complex protein Nup93	0.00168455	1.0887
NUP98	Nuclear pore complex protein Nup98-Nup96	0.000806624	1.23619
NXF1	Nuclear RNA export factor 1	0.00111476	2.4052
OGA	Protein O-GlcNAcase	0.00355541	1.72558
OGDH	2-oxoglutarate dehydrogenase, mitochondrial	0.000622164	1.7446
OSBPL11	Oxysterol-binding protein-related protein 11	0.00543664	1.1323
OSBPL3	Oxysterol-binding protein-related protein 3	0.00144877	1.89466
OSBPL9	Oxysterol-binding protein-related protein 9	0.00256169	1.32899
OTUD7B	OTU domain-containing protein 7B	0.00110942	1.57857
P3H1	Prolyl 3-hydroxylase 1	0.00695865	1.51497
P4HA1	Prolyl 4-hydroxylase subunit alpha-1	0.00724904	-1.59067
PABPN1	Polyadenylate-binding protein 2	0.00249826	-1.83964
PAFAH1B1	Platelet-activating factor acetylhydrolase IB subunit alpha	0.00152675	1.06215
PALLD	Palladin	0.000294322	-1.3113
PALMD	Palmdelphin	0.00170484	-2.08278
PANK4	Pantothenate kinase 4	0.000316394	2.54937
PARP1	Poly [ADP-ribose] polymerase 1	0.000813483	1.32517
PAWR	PRKC apoptosis WT1 regulator protein	6.61297e-05	-3.14449
PAXX	Protein PAXX	0.0206031	-1.55389
PC	Pyruvate carboxylase, mitochondrial	0.000300273	2.03447
PCBD1	Pterin-4-alpha-carbinolamine dehydratase	0.00211923	-2.46784
PCBP1	Poly(rC)-binding protein 1	0.000271404	1.44886
PCCB	Propionyl-CoA carboxylase beta chain, mitochondrial	0.000837061	1.56444
PCMT1	Protein-L-isoaspartate(D-aspartate) O-methyltransferase	0.00314907	1.00059
PCYOX1	Prenylcysteine oxidase 1	0.0106876	1.01569
PCYOX1L	Prenylcysteine oxidase-like	0.029772	1.69774
PDAP1	28 kDa heat- and acid-stable phosphoprotein	6.57045e-05	-3.49077
PDCD1LG2	Programmed cell death 1 ligand 2	0.00611956	-1.9463
PDCD4	Programmed cell death protein 4	0.00971808	1.93874
PDCD5	Programmed cell death protein 5	0.000212341	-3.38099
PDHB	Pyruvate dehydrogenase E1 component subunit beta, mitochondrial	0.00201412	1.22187
PDLIM1	PDZ and LIM domain protein 1	0.00243689	-1.20962
PDLIM2	PDZ and LIM domain protein 2	0.000400409	-2.49041
PDLIM3	PDZ and LIM domain protein 3	0.00669196	-2.25167
PDLIM4	PDZ and LIM domain protein 4	0.00108811	-1.05271
PDP1	[Pyruvate dehydrogenase [acetyl-transferring]]-phosphatase 1, mitochondrial	0.00057154	2.67376
PDPR	Pyruvate dehydrogenase phosphatase regulatory subunit, mitochondrial	0.000589897	1.22608
PDRG1	p53 and DNA damage-regulated protein 1	0.0227748	-2.5403
PDXK	Pyridoxal kinase	0.000876916	2.49201
PEF1	Peflin	0.035259	-2.33984
PEPD	Xaa-Pro dipeptidase	0.000779813	1.37108
PES1	Pescadillo homolog	0.00445174	2.00581
PEX19	Peroxisomal biogenesis factor 19	0.000421559	-2.44245
PEX5	Peroxisomal targeting signal 1 receptor	0.00055811	3.21248
PFDN1	Prefoldin subunit 1	0.000904867	-4.41453
PFDN2	Prefoldin subunit 2	0.000255481	-2.50555
PFDN4	Prefoldin subunit 4	0.000167837	-1.52879
PFDN5	Prefoldin subunit 5	0.00121525	-1.13342
PFDN6	Prefoldin subunit 6	0.00719793	-1.53243
PGAM1	Phosphoglycerate mutase 1	0.00106074	1.12065
PGD	6-phosphogluconate dehydrogenase, decarboxylating	0.0162901	1.1315
PGP	Glycerol-3-phosphate phosphatase	0.00839013	1.02534
PGRMC1	Membrane-associated progesterone receptor component 1	0.002618	-2.50128
PHAX	Phosphorylated adapter RNA export protein	0.025625	-1.82054
PHB	Prohibitin	0.00171319	1.07644
PHKG2	Phosphorylase b kinase gamma catalytic chain, liver/testis isoform	0.00210143	1.24732
PHLDB1	Pleckstrin homology-like domain family B member 1	0.0103985	-1.0369
PI4K2A	Phosphatidylinositol 4-kinase type 2-alpha	0.0306088	3.75066
PIK3C2A	Phosphatidylinositol 4-phosphate 3-kinase C2 domain-containing subunit alpha	0.00177515	-3.58552
PIN4	Peptidyl-prolyl cis-trans isomerase NIMA-interacting 4	0.012197	-1.6399
PIP4K2B	Phosphatidylinositol 5-phosphate 4-kinase type-2 beta	0.0136656	1.03783
PITHD1	PITH domain-containing protein 1	0.0140345	1.03252
PITPNA	Phosphatidylinositol transfer protein alpha isoform	0.0023379	2.4569
PITPNB	Phosphatidylinositol transfer protein beta isoform	0.00134185	1.81829
PITRM1	Presequence protease, mitochondrial	0.00120025	3.54479
PKIG	cAMP-dependent protein kinase inhibitor gamma	0.00227067	-2.93513
PLAA	Phospholipase A-2-activating protein	0.0049932	1.06947
PLAUR	Urokinase plasminogen activator surface receptor	0.0213831	2.27717
PLOD2	Procollagen-lysine,2-oxoglutarate 5-dioxygenase 2	0.000940423	-1.71915
PLRG1	Pleiotropic regulator 1	0.000295178	2.25248
PLSCR3	Phospholipid scramblase 3	0.00120862	1.39242
PLXNB2	Plexin-B2	0.0195138	1.22115
PMPCB	Mitochondrial-processing peptidase subunit beta	0.000623901	1.00321
PNPT1	Polyribonucleotide nucleotidyltransferase 1, mitochondrial	0.00054427	2.28734
POFUT1	GDP-fucose protein O-fucosyltransferase 1	0.0028207	1.2049
POGLUT2	Protein O-glucosyltransferase 2	0.00283567	2.63412
POGLUT3	Protein O-glucosyltransferase 3	0.00697253	1.00882
POLR1D	DNA-directed RNA polymerases I and III subunit RPAC2	0.00487369	-2.4875
POLR1G	DNA-directed RNA polymerase I subunit RPA34	0.00697064	-1.14331
POLR2C	DNA-directed RNA polymerase II subunit RPB3	0.00233615	1.89655
POR	NADPH--cytochrome P450 reductase	0.0032657	2.45814
POSTN	Periostin	0.00212193	1.10498
POTEI	POTE ankyrin domain family member I	0.0135663	-3.16812
PPCS	Phosphopantothenate--cysteine ligase	0.000940153	1.01416
PPFIBP1	Liprin-beta-1	0.00230431	1.25878
PPID	Peptidyl-prolyl cis-trans isomerase D	0.00143182	2.1716
PPIL4	Peptidyl-prolyl cis-trans isomerase-like 4	0.00514333	1.83809
PPP1R14B	Protein phosphatase 1 regulatory subunit 14B	0.000500843	-2.10654
PPP1R18	Phostensin	0.00953573	-1.966
PPP1R2	Protein phosphatase inhibitor 2	0.00995998	-4.07331
PPP2CA	Serine/threonine-protein phosphatase 2A catalytic subunit alpha isoform	0.000442751	1.31141
PPP2R2A	Serine/threonine-protein phosphatase 2A 55 kDa regulatory subunit B alpha isoform	0.00219226	1.07585
PPP2R5C	Serine/threonine-protein phosphatase 2A 56 kDa regulatory subunit gamma isoform	0.0105034	2.34324
PPP2R5E	Serine/threonine-protein phosphatase 2A 56 kDa regulatory subunit epsilon isoform	0.0017745	1.58512
PPP3R1	Calcineurin subunit B type 1	0.0016993	-1.62224
PPP5C	Serine/threonine-protein phosphatase 5	0.0259842	1.3123
PPP6C	Serine/threonine-protein phosphatase 6 catalytic subunit	0.0224507	2.1382
PPP6R2	Serine/threonine-protein phosphatase 6 regulatory subunit 2	0.0313265	1.00242
PPT1	Palmitoyl-protein thioesterase 1	0.0102624	1.1643
PRCP	Lysosomal Pro-X carboxypeptidase	0.00900561	1.39038
PRDX2	Peroxiredoxin-2	0.00696198	-1.57551
PRDX5	Peroxiredoxin-5, mitochondrial	0.000273768	-1.64277
PREP	Prolyl endopeptidase	0.00825571	1.41181
PRKAR2A	cAMP-dependent protein kinase type II-alpha regulatory subunit	0.000492996	1.15447
PRKCA	Protein kinase C alpha type	0.0108308	1.47589
PRKCSH	Glucosidase 2 subunit beta	0.000265099	-1.81551
PRKRA	Interferon-inducible double-stranded RNA-dependent protein kinase activator A	0.00640155	-1.12747
PRMT1	Protein arginine N-methyltransferase 1	0.0392375	1.32043
PRMT3	Protein arginine N-methyltransferase 3	0.000864095	1.56617
PROCR	Endothelial protein C receptor	0.00161697	1.45317
PRPF19	Pre-mRNA-processing factor 19	0.0102657	1.48674
PRPF38A	Pre-mRNA-splicing factor 38A	0.000660204	1.21732
PRPF40A	Pre-mRNA-processing factor 40 homolog A	0.0127255	2.26045
PRPF6	Pre-mRNA-processing factor 6	0.0331239	1.08076
PRPS1	Ribose-phosphate pyrophosphokinase 1	0.00119983	1.74848
PRPSAP1	Phosphoribosyl pyrophosphate synthase-associated protein 1	0.0109948	1.28966
PRRC1	Protein PRRC1	0.0102976	1.4074
PRSS23	Serine protease 23	0.00136299	2.12915
PSAP	Prosaposin	0.000332232	-3.23293
PSEN1	Presenilin-1	0.000296426	2.39386
PSMA4	Proteasome subunit alpha type-4	0.00228581	1.56827
PSMA6	Proteasome subunit alpha type-6	0.00170535	1.12964
PSMC6	26S proteasome regulatory subunit 10B	0.00290626	1.165
PSMD10	26S proteasome non-ATPase regulatory subunit 10	0.00688988	1.20582
PSMD11	26S proteasome non-ATPase regulatory subunit 11	0.00180206	1.00694
PSMD12	26S proteasome non-ATPase regulatory subunit 12	0.000778776	1.38746
PSMD4	26S proteasome non-ATPase regulatory subunit 4	0.00579547	-1.47423
PSMD9	26S proteasome non-ATPase regulatory subunit 9	0.0011088	-4.59396
PSME2	Proteasome activator complex subunit 2	0.00614595	-1.10037
PSME3IP1	PSME3-interacting protein	0.00501642	-1.96825
PSMF1	Proteasome inhibitor PI31 subunit	0.0193884	-2.42859
PSMG1	Proteasome assembly chaperone 1	0.0129053	1.84596
PSMG3	Proteasome assembly chaperone 3	0.00205381	1.08461
PSPC1	Paraspeckle component 1	0.0467409	1.1688
PTBP1	Polypyrimidine tract-binding protein 1	0.00095387	1.65693
PTBP3	Polypyrimidine tract-binding protein 3	0.00119952	1.63212
PTCD3	Pentatricopeptide repeat domain-containing protein 3, mitochondrial	0.0451215	-1.33359
PTGR1	Prostaglandin reductase 1	0.0019672	1.53447
PTMA	Prothymosin alpha	0.000243452	-3.92268
PTMS	Parathymosin	0.000480103	-4.06947
PTP4A1	Protein tyrosine phosphatase type IVA 1	0.0470977	-2.22531
PTPMT1	Phosphatidylglycerophosphatase and protein-tyrosine phosphatase 1	0.000320566	-3.88096
PTPN14	Tyrosine-protein phosphatase non-receptor type 14	0.0442899	1.06558
PTRH2	Peptidyl-tRNA hydrolase 2, mitochondrial	0.0153356	1.58986
PUF60	Poly(U)-binding-splicing factor PUF60	0.0108152	1.65448
PURA	Transcriptional activator protein Pur-alpha	0.0139182	1.53665
PURB	Transcriptional activator protein Pur-beta	0.0132471	2.48573
PVR	Poliovirus receptor	0.00201235	-1.16296
PXDN	Peroxidasin homolog	0.000264758	1.58196
PYCR2	Pyrroline-5-carboxylate reductase 2	0.00114618	1.79653
PYM1	Partner of Y14 and mago	0.000201295	-2.64721
RAB29	Ras-related protein Rab-7L1	0.000432373	1.8837
RAB32	Ras-related protein Rab-32	0.0339674	1.52151
RAB35	Ras-related protein Rab-35	0.0338516	1.38922
RAB3GAP1	Rab3 GTPase-activating protein catalytic subunit	0.0472602	1.4069
RAB7A	Ras-related protein Rab-7a	0.000305136	1.37409
RAC1	Ras-related C3 botulinum toxin substrate 1	0.0147018	-1.51735
RAD23A	UV excision repair protein RAD23 homolog A	0.0052946	-2.13939
RAD23B	UV excision repair protein RAD23 homolog B	0.00718771	-1.00193
RAD50	DNA repair protein RAD50	0.0192337	1.88629
RAE1	mRNA export factor	0.000301721	1.2821
RALA	Ras-related protein Ral-A	0.000950302	1.21202
RALB	Ras-related protein Ral-B	0.000779026	1.40119
RANBP1	Ran-specific GTPase-activating protein	0.000892203	-1.92523
RANBP2	E3 SUMO-protein ligase RanBP2	0.0108302	1.41055
RAP2B	Ras-related protein Rap-2b	0.000283008	2.59942
RAP2C	Ras-related protein Rap-2c	0.000205454	1.84629
RARS1	Arginine--tRNA ligase, cytoplasmic	0.001335	1.27302
RARS2	Probable arginine--tRNA ligase, mitochondrial	0.0150815	2.18273
RASA3	Ras GTPase-activating protein 3	0.000253427	2.48539
RBBP9	Putative hydrolase RBBP9	0.0233731	1.68987
RBM14	RNA-binding protein 14	0.00877868	1.11502
RBM39	RNA-binding protein 39	0.0104929	1.11441
RBM5	RNA-binding protein 5	0.000200374	-1.87389
RBM8A	RNA-binding protein 8A	0.00581521	-2.45201
RCC1	Regulator of chromosome condensation	0.0133176	1.22792
RCL1	RNA 3'-terminal phosphate cyclase-like protein	0.0029473	1.47774
RCN1	Reticulocalbin-1	0.00606268	-2.59778
RCN2	Reticulocalbin-2	0.00385127	-1.27948
RCN3	Reticulocalbin-3	0.00031717	-2.14989
RDH14	Retinol dehydrogenase 14	0.000202714	1.73087
RDX	Radixin	0.000255611	1.30615
RETREG2	Reticulophagy regulator 2	0.000906685	1.40143
RGS10	Regulator of G-protein signaling 10	0.00276985	-2.66014
RHEB	GTP-binding protein Rheb	0.000779798	1.10411
RHOA	Transforming protein RhoA	0.0434468	1.14626
RIC8A	Synembryn-A	0.00580638	1.2034
RILPL1	RILP-like protein 1	0.0075631	-1.48884
RIPOR1	Rho family-interacting cell polarization regulator 1	0.00354074	1.18076
RNF114	E3 ubiquitin-protein ligase RNF114	0.00802819	-1.2538
RNF14	E3 ubiquitin-protein ligase RNF14	0.00188409	1.92978
RNF181	E3 ubiquitin-protein ligase RNF181	7.87333e-05	-1.73609
RNMT	mRNA cap guanine-N7 methyltransferase	0.012405	1.26317
RO60	60 kDa SS-A/Ro ribonucleoprotein	0.000876929	1.09961
ROCK1	Rho-associated protein kinase 1	0.0279324	1.21178
RPA1	Replication protein A 70 kDa DNA-binding subunit	0.000843791	2.3439
RPL13	60S ribosomal protein L13	0.00327954	-4.47801
RPL17	60S ribosomal protein L17	0.00836325	-2.41517
RPL22	60S ribosomal protein L22	0.00260454	-1.5131
RPL24	60S ribosomal protein L24	0.00077624	-1.57361
RPL26	60S ribosomal protein L26;60S ribosomal protein L26-like 1	0.0310538	-1.13953
RPL37A	60S ribosomal protein L37a	0.0131865	1.27738
RPL5	60S ribosomal protein L5	0.0183286	1.4112
RPL7L1	60S ribosomal protein L7-like 1	0.0124292	1.31555
RPLP2	60S acidic ribosomal protein P2	0.000259836	-1.70361
RPRD1A	Regulation of nuclear pre-mRNA domain-containing protein 1A	0.0128853	1.39914
RPRD1B	Regulation of nuclear pre-mRNA domain-containing protein 1B	0.000665022	1.13829
RPRD2	Regulation of nuclear pre-mRNA domain-containing protein 2	0.0017	1.17142
RPS12	40S ribosomal protein S12	0.000447439	-1.64323
RPS19	40S ribosomal protein S19	0.0427975	-1.2543
RPS20	40S ribosomal protein S20	0.00529495	-1.1423
RPS21	40S ribosomal protein S21	0.00470163	-2.92113
RPS25	40S ribosomal protein S25	0.000604594	-3.63939
RPS7	40S ribosomal protein S7	0.00239054	2.78699
RPS9	40S ribosomal protein S9	0.00661692	-1.23651
RPTOR	Regulatory-associated protein of mTOR	0.0116586	-4.38044
RRAGA	Ras-related GTP-binding protein A	0.00879623	1.74322
RRAGC	Ras-related GTP-binding protein C	0.000818119	1.36591
RRAS2	Ras-related protein R-Ras2	0.00679747	1.4261
RRP1	Ribosomal RNA processing protein 1 homolog A	0.00283721	-1.10604
RRP12	RRP12-like protein	0.00569216	-1.86551
RRP15	RRP15-like protein	0.00589156	-2.09348
RRP8	Ribosomal RNA-processing protein 8	0.00133958	-1.00713
RSPRY1	RING finger and SPRY domain-containing protein 1	0.0015704	1.48579
RTCB	tRNA-splicing ligase RtcB homolog	0.0187312	1.02217
RUSF1	RUS1 family protein C16orf58	0.00290533	-5.29618
RUVBL2	RuvB-like 2	0.000552187	1.26266
RWDD4	RWD domain-containing protein 4	0.0315618	-1.29008
S100A10	Protein S100-A10	0.000350053	-2.67948
S100A13	Protein S100-A13	0.00608889	-2.51347
S100A16	Protein S100-A16	0.00564122	-2.99862
S100B	Protein S100-B	0.0132919	-1.18857
SAE1	SUMO-activating enzyme subunit 1	0.000892923	2.03879
SAMHD1	Deoxynucleoside triphosphate triphosphohydrolase SAMHD1	0.0162505	1.64054
SAP30BP	SAP30-binding protein	0.000445119	-1.80456
SARNP	SAP domain-containing ribonucleoprotein	0.000550566	-2.07426
SARS1	Serine--tRNA ligase, cytoplasmic	0.00282797	1.45233
SART3	Squamous cell carcinoma antigen recognized by T-cells 3	0.00186277	1.66704
SBDS	Ribosome maturation protein SBDS	0.00104371	-1.47934
SCAF4	Splicing factor, arginine/serine-rich 15	0.00211001	2.59717
SCAMP1	Secretory carrier-associated membrane protein 1	0.0193741	1.34268
SCAMP3	Secretory carrier-associated membrane protein 3	0.00269582	1.17223
SCARB2	Lysosome membrane protein 2	0.00294599	1.25774
SCP2	Non-specific lipid-transfer protein	0.0192065	-1.22394
SCRN1	Secernin-1	0.000720633	1.25219
SDCBP	Syntenin-1	0.000840393	2.16593
SDF2	Stromal cell-derived factor 2	0.00049742	-2.37908
SDF4	45 kDa calcium-binding protein	0.000248123	-1.53797
SDHA	Succinate dehydrogenase [ubiquinone] flavoprotein subunit, mitochondrial	0.00170446	1.41863
SEC23IP	SEC23-interacting protein	0.000988817	1.21868
SEC61B	Protein transport protein Sec61 subunit beta	0.00177032	-5.29001
SELENBP1	Methanethiol oxidase	0.000252813	-4.68015
SELENOF	Selenoprotein F	0.00419295	-1.81132
SELENOM	Selenoprotein M	0.00243633	-1.71336
SELENOO	Protein adenylyltransferase SelO, mitochondrial	0.000906517	-1.07573
SENP3	Sentrin-specific protease 3	0.037807	1.09362
SEPHS1	Selenide, water dikinase 1	0.000960807	2.259
SEPTIN10	Septin-10	0.00296742	1.71503
SERBP1	Plasminogen activator inhibitor 1 RNA-binding protein	0.000470046	-2.39567
SERPINB1	Leukocyte elastase inhibitor	0.00741221	1.37347
SERPINB2	Plasminogen activator inhibitor 2	0.000622358	1.734
SERPINB8	Serpin B8	0.00044482	1.41579
SERPINB9	Serpin B9	0.0104805	1.53861
SERPINE1	Plasminogen activator inhibitor 1	0.00717424	-2.15073
SET	Protein SET	0.00129769	-1.91267
SF1	Splicing factor 1	0.0133733	-1.42186
SF3A1	Splicing factor 3A subunit 1	0.010991	1.15636
SF3A2	Splicing factor 3A subunit 2	0.00277346	1.32578
SF3B3	Splicing factor 3B subunit 3	0.00193343	1.18473
SF3B5	Splicing factor 3B subunit 5	0.0010108	-5.85173
SF3B6	Splicing factor 3B subunit 6	0.0487253	1.23885
SGPL1	Sphingosine-1-phosphate lyase 1	0.0317623	1.00758
SGTA	Small glutamine-rich tetratricopeptide repeat-containing protein alpha	0.00354165	-2.55638
SGTB	Small glutamine-rich tetratricopeptide repeat-containing protein beta	0.0226586	-1.28171
SH3BGRL3	SH3 domain-binding glutamic acid-rich-like protein 3	0.000846071	-1.15905
SHC1	SHC-transforming protein 1	0.00542826	1.29674
SHPK	Sedoheptulokinase	0.00313035	2.39597
SIKE1	Suppressor of IKBKE 1	0.0112032	-2.41851
SKP1	S-phase kinase-associated protein 1	0.00176757	-1.73017
SLC25A10	Mitochondrial dicarboxylate carrier	0.000260365	2.00424
SLC25A22	Mitochondrial glutamate carrier 1	0.00148231	1.33119
SLC25A5	ADP/ATP translocase 2	0.000170394	1.0664
SLC2A3	Solute carrier family 2, facilitated glucose transporter member 3;Solute carrier family 2, facilitated glucose transporter member 14	0.00239473	1.84377
SLC30A1	Zinc transporter 1	0.00296641	2.06882
SLC7A1	High affinity cationic amino acid transporter 1	0.00540378	1.47005
SLC7A5	Large neutral amino acids transporter small subunit 1	0.0254424	-1.27955
SLC9A3R1	Na(+)/H(+) exchange regulatory cofactor NHE-RF1	0.000254548	-3.09846
SLC9A3R2	Na(+)/H(+) exchange regulatory cofactor NHE-RF2	0.000462167	-2.66469
SLIRP	SRA stem-loop-interacting RNA-binding protein, mitochondrial	0.00589304	-3.1484
SLMAP	Sarcolemmal membrane-associated protein	0.00826584	-1.82182
SLTM	SAFB-like transcription modulator	0.0191322	-2.07269
SMAP	Small acidic protein	0.000645021	-2.68588
SMARCA1	Probable global transcription activator SNF2L1	0.000500452	2.09869
SMARCE1	SWI/SNF-related matrix-associated actin-dependent regulator of chromatin subfamily E member 1	0.000442154	-1.6641
SMG9	Protein SMG9	0.0136674	1.26745
SMNDC1	Survival of motor neuron-related-splicing factor 30	0.00184829	-1.30659
SMS	Spermine synthase	0.00397745	1.38296
SMTN	Smoothelin	0.00408001	-1.10338
SNAP29	Synaptosomal-associated protein 29	0.00237574	-1.66765
SNCA	Alpha-synuclein	0.00114768	-1.66156
SNRNP200	U5 small nuclear ribonucleoprotein 200 kDa helicase	0.00523333	1.94283
SNRNP40	U5 small nuclear ribonucleoprotein 40 kDa protein	0.00378826	2.56808
SNRNP70	U1 small nuclear ribonucleoprotein 70 kDa	0.00161663	-1.28176
SNRPB2	U2 small nuclear ribonucleoprotein B''	0.010061	1.89801
SNRPD2	Small nuclear ribonucleoprotein Sm D2	0.0223204	1.03281
SNRPF	Small nuclear ribonucleoprotein F	0.0344008	-2.1625
SNX2	Sorting nexin-2	0.00123348	1.29568
SNX27	Sorting nexin-27	0.000807487	1.67156
SNX4	Sorting nexin-4	0.00237076	-1.55227
SNX5	Sorting nexin-5	0.00415607	1.02022
SNX6	Sorting nexin-6	0.000604145	1.39504
SNX9	Sorting nexin-9	0.00399438	1.97425
SOAT1	Sterol O-acyltransferase 1	0.00174677	1.10901
SOD1	Superoxide dismutase [Cu-Zn]	0.000460545	-1.85701
SON	Protein SON	0.0353433	1.65848
SORBS2	Sorbin and SH3 domain-containing protein 2	0.00232522	-1.11658
SORBS3	Vinexin	0.0101774	-2.34248
SORD	Sorbitol dehydrogenase	0.00190509	1.37457
SPAG7	Sperm-associated antigen 7	0.00237834	-2.28651
SPARC	SPARC	0.00068342	-4.2871
SPATA5	ATPase family protein 2 homolog	0.00529454	2.34447
SPCS3	Signal peptidase complex subunit 3	0.00243939	1.0544
SPR	Sepiapterin reductase	0.00753982	1.59438
SPRYD4	SPRY domain-containing protein 4	0.0196818	1.58157
SPTLC2	Serine palmitoyltransferase 2	0.0214833	-1.0959
SQLE	Squalene monooxygenase	0.000721301	-1.7685
SQOR	Sulfide:quinone oxidoreductase, mitochondrial	0.0400856	1.23891
SQSTM1	Sequestosome-1	0.0251109	1.48077
SRA1	Steroid receptor RNA activator 1	0.000255415	-4.25281
SRGN	Serglycin	0.0228756	-2.26072
SRI	Sorcin	0.00066613	-1.84315
SRP19	Signal recognition particle 19 kDa protein	0.0123544	1.2836
SRP68	Signal recognition particle subunit SRP68	0.0120726	1.59405
SRP72	Signal recognition particle subunit SRP72	0.00360834	1.15643
SRP9	Signal recognition particle 9 kDa protein	0.000184411	-1.90641
SRPRA	Signal recognition particle receptor subunit alpha	0.0139786	-1.21325
SRRM1	Serine/arginine repetitive matrix protein 1	0.00199092	-1.10197
SRSF1	Serine/arginine-rich splicing factor 1	0.000717493	-2.39288
SRSF10	Serine/arginine-rich splicing factor 10	0.00772586	-1.22685
SRSF2	Serine/arginine-rich splicing factor 2	0.00333938	-1.98205
SRSF5	Serine/arginine-rich splicing factor 5	0.000285281	-1.20147
SRSF6	Serine/arginine-rich splicing factor 6	0.00110164	-3.23433
SRSF9	Serine/arginine-rich splicing factor 9	0.000501368	-2.53464
SSB	Lupus La protein	0.00158569	-2.20578
SSBP1	Single-stranded DNA-binding protein, mitochondrial	0.0203942	-1.20503
SSRP1	FACT complex subunit SSRP1	0.00143145	1.4509
ST13	Hsc70-interacting protein	0.0005705	-1.52082
STIP1	Stress-induced-phosphoprotein 1	0.000351853	-3.22842
STK3	Serine/threonine-protein kinase 3	0.00433527	2.23809
STK38L	Serine/threonine-protein kinase 38-like	0.00108869	-1.59976
STMN1	Stathmin	0.00018905	-3.43222
STRN3	Striatin-3	0.00218973	1.31528
STRN4	Striatin-4	0.0179391	1.11021
STT3B	Dolichyl-diphosphooligosaccharide--protein glycosyltransferase subunit STT3B	0.00068289	1.11854
STUB1	E3 ubiquitin-protein ligase CHIP	0.00157271	-1.48461
STX16	Syntaxin-16	0.00953078	1.14255
STX5	Syntaxin-5	0.014827	1.28073
STX8	Syntaxin-8	0.0280548	1.32112
STXBP1	Syntaxin-binding protein 1	0.00335269	2.39824
SUB1	Activated RNA polymerase II transcriptional coactivator p15	0.00116828	-1.37299
SUCLA2	Succinate--CoA ligase [ADP-forming] subunit beta, mitochondrial	0.000659506	1.45994
SUPT16H	FACT complex subunit SPT16	0.00103938	1.68355
SWAP70	Switch-associated protein 70	0.00111032	1.20144
SYAP1	Synapse-associated protein 1	0.00666378	-2.74244
SYNC	Syncoilin	0.00122529	-1.61215
SYNCRIP	Heterogeneous nuclear ribonucleoprotein Q	0.000771494	1.05014
SYNJ2BP	Synaptojanin-2-binding protein	0.000948619	1.16116
TAB1	TGF-beta-activated kinase 1 and MAP3K7-binding protein 1	0.000940856	1.39079
TACC1	Transforming acidic coiled-coil-containing protein 1	0.000392409	-1.63449
TAF15	TATA-binding protein-associated factor 2N	0.000859299	-1.94283
TAF7	Transcription initiation factor TFIID subunit 7	0.00219039	-3.68955
TAGLN	Transgelin	0.0142381	-5.74807
TAGLN2	Transgelin-2	0.000961317	-2.00208
TAMM41	Phosphatidate cytidylyltransferase, mitochondrial	0.000736339	1.17872
TANC1	Protein TANC1	0.00898897	-1.48501
TANGO6	Transport and Golgi organization protein 6 homolog	0.0482124	-2.97655
TAP1	Antigen peptide transporter 1	0.0021104	1.68994
TARDBP	TAR DNA-binding protein 43	0.000499286	1.88101
TARS1	Threonine--tRNA ligase, cytoplasmic	0.000502692	1.12061
TAX1BP3	Tax1-binding protein 3	0.00411726	-1.0907
TBC1D15	TBC1 domain family member 15	0.00413109	1.58726
TBC1D17	TBC1 domain family member 17	0.00332317	1.38864
TBC1D23	TBC1 domain family member 23	0.00325388	1.71343
TBC1D24	TBC1 domain family member 24	0.0132216	1.68204
TBC1D5	TBC1 domain family member 5	0.00253123	1.13505
TBCA	Tubulin-specific chaperone A	0.00226808	-1.15292
TBCB	Tubulin-folding cofactor B	0.00715095	-1.84603
TBCD	Tubulin-specific chaperone D	0.000455651	-2.50649
TBCE	Tubulin-specific chaperone E	0.0142083	1.23662
TBL3	Transducin beta-like protein 3	0.0219114	1.75047
TCAF1	TRPM8 channel-associated factor 1	0.00281614	1.52261
TCEAL3	Transcription elongation factor A protein-like 3	0.000612768	-5.24343
TCERG1	Transcription elongation regulator 1	0.00269455	1.26841
TCIRG1	V-type proton ATPase 116 kDa subunit a isoform 3	0.00613094	1.68999
TCOF1	Treacle protein	0.00649254	-1.05465
TERF2IP	Telomeric repeat-binding factor 2-interacting protein 1	0.0403056	-1.35465
TGFB1I1	Transforming growth factor beta-1-induced transcript 1 protein	0.00103102	-1.03407
TGFB2	Transforming growth factor beta-2 proprotein	0.000256097	-1.2384
THBS1	Thrombospondin-1	0.0210657	-1.45023
THOC1	THO complex subunit 1	0.0175698	1.65628
THOC3	THO complex subunit 3	0.000890474	1.12202
THOP1	Thimet oligopeptidase	0.0100027	1.37975
THRAP3	Thyroid hormone receptor-associated protein 3	0.0016162	-1.11183
THUMPD1	THUMP domain-containing protein 1	0.00782942	1.1621
THUMPD3	THUMP domain-containing protein 3	0.00252772	1.61939
THY1	Thy-1 membrane glycoprotein	0.000550791	1.40937
TIGAR	Fructose-2,6-bisphosphatase TIGAR	0.0136427	2.80903
TIMM13	Mitochondrial import inner membrane translocase subunit Tim13	0.00169786	-1.21964
TIMM8A	Mitochondrial import inner membrane translocase subunit Tim8 A	0.00325817	-1.81069
TIMM9	Mitochondrial import inner membrane translocase subunit Tim9	0.00292681	-1.18829
TIMMDC1	Complex I assembly factor TIMMDC1, mitochondrial	0.00422734	-1.36325
TIMP1	Metalloproteinase inhibitor 1	0.00413315	-2.19551
TIPRL	TIP41-like protein	0.0131543	2.54132
TJAP1	Tight junction-associated protein 1	0.0358152	-2.04236
TJP2	Tight junction protein ZO-2	0.00176668	2.09601
TKFC	Triokinase/FMN cyclase	0.000722929	1.8125
TKT	Transketolase	0.00122042	1.06511
TM9SF2	Transmembrane 9 superfamily member 2	0.0156539	1.41624
TM9SF4	Transmembrane 9 superfamily member 4	0.0126551	1.65917
TMED2	Transmembrane emp24 domain-containing protein 2	0.0138896	1.03125
TMEM192	Transmembrane protein 192	0.00696824	1.59968
TMEM201	Transmembrane protein 201	0.00467013	1.90118
TMEM205	Transmembrane protein 205	0.0280855	1.39815
TMEM222	Transmembrane protein 222	0.00269174	1.78785
TMEM30A	Cell cycle control protein 50A	0.00951336	1.18028
TMEM63B	CSC1-like protein 2	0.0204632	1.17404
TMF1	TATA element modulatory factor	0.0159255	-1.12689
TMOD2	Tropomodulin-2	0.0152992	1.37682
TMOD3	Tropomodulin-3	0.00134756	-1.32617
TMPO	Lamina-associated polypeptide 2, isoforms beta/gamma	0.000646616	1.53154
TMSB4X	Thymosin beta-4	0.000890751	-4.77327
TMTC3	Protein O-mannosyl-transferase TMTC3	0.0136351	1.64544
TMX2	Thioredoxin-related transmembrane protein 2	0.00542735	1.44566
TMX3	Protein disulfide-isomerase TMX3	0.000782507	1.01739
TNFRSF10B	Tumor necrosis factor receptor superfamily member 10B	0.00062451	1.27617
TNPO1	Transportin-1	0.000251699	1.10641
TNS3	Tensin-3	0.000297801	2.05674
TOMM40	Mitochondrial import receptor subunit TOM40 homolog	0.0195024	1.7749
TOMM70	Mitochondrial import receptor subunit TOM70	0.00021593	1.27417
TOR4A	Torsin-4A	0.000495576	1.86352
TP53BP1	TP53-binding protein 1	0.0221968	1.23942
TPD52L1	Tumor protein D53	0.0464318	-1.73651
TPD52L2	Tumor protein D54	0.00025386	-2.37406
TPM1	Tropomyosin alpha-1 chain	0.000256659	-4.40825
TPM2	Tropomyosin beta chain	0.00371012	-5.87354
TPM3	Tropomyosin alpha-3 chain	0.00529392	-4.76573
TPM4	Tropomyosin alpha-4 chain	9.2787e-05	-3.56179
TPP1	Tripeptidyl-peptidase 1	0.0139597	1.84099
TPP2	Tripeptidyl-peptidase 2	0.00219426	1.76568
TPRKB	EKC/KEOPS complex subunit TPRKB	0.00136893	2.45286
TRADD	Tumor necrosis factor receptor type 1-associated DEATH domain protein	0.0145268	1.31615
TRAPPC5	Trafficking protein particle complex subunit 5	0.0062379	-1.51241
TRAPPC8	Trafficking protein particle complex subunit 8	0.00696439	1.20254
TRIM16	Tripartite motif-containing protein 16	0.0164357	2.60748
TRIM22	E3 ubiquitin-protein ligase TRIM22	0.00264737	2.51563
TRIM25	E3 ubiquitin/ISG15 ligase TRIM25	0.0023348	1.30465
TRIM26	Tripartite motif-containing protein 26	0.00294825	1.06974
TRIM28	Transcription intermediary factor 1-beta	0.00120221	1.15054
TRIO	Triple functional domain protein	0.00647978	1.43133
TRIP4	Activating signal cointegrator 1	0.0022434	1.45237
TRIP6	Thyroid receptor-interacting protein 6	0.012498	2.93187
TRIR	Telomerase RNA component interacting RNase	0.00217077	-3.82896
TRMT10C	tRNA methyltransferase 10 homolog C	0.0001808	1.42978
TRMT5	tRNA (guanine(37)-N1)-methyltransferase	0.0148973	2.78554
TRUB1	Probable tRNA pseudouridine synthase 1	0.00580744	1.26242
TSC22D1	TSC22 domain family protein 1	0.00168445	-3.04513
TSSC4	Protein TSSC4	0.000555967	-1.35597
TST	Thiosulfate sulfurtransferase	0.00313688	1.14372
TTC1	Tetratricopeptide repeat protein 1	0.000946716	-2.12016
TTC27	Tetratricopeptide repeat protein 27	0.0131764	2.32592
TTC39C	Tetratricopeptide repeat protein 39C	0.01636	-1.06719
TTLL12	Tubulin--tyrosine ligase-like protein 12	0.00232057	1.4344
TUBA1B	Tubulin alpha-1B chain	0.00208106	1.00722
TUBA1C	Tubulin alpha-1C chain	0.0365528	2.86671
TUBA8	Tubulin alpha-8 chain	0.00209569	1.74948
TUBB	Tubulin beta chain	0.00133669	1.4922
TUBB1	Tubulin beta-1 chain	0.00468969	1.10155
TUBB2A	Tubulin beta-2A chain	0.00111734	1.41479
TUBB3	Tubulin beta-3 chain	0.0049292	2.37676
TUBB6	Tubulin beta-6 chain	0.0094572	1.00655
TUBB8	Tubulin beta-8 chain	0.0325981	1.2279
TUBGCP4	Gamma-tubulin complex component 4	0.000499489	1.76058
TUFT1	Tuftelin	0.0204071	-1.31851
TUT7	Terminal uridylyltransferase 7	0.012229	1.50642
TXLNA	Alpha-taxilin	0.00174488	-1.13147
TXN	Thioredoxin	0.00227056	-1.01725
TXNDC12	Thioredoxin domain-containing protein 12	0.000490677	-2.50963
TXNDC17	Thioredoxin domain-containing protein 17	0.00285876	-1.0732
TXNDC9	Thioredoxin domain-containing protein 9	0.00219182	-1.99313
U2SURP	U2 snRNP-associated SURP motif-containing protein	0.00174808	1.0222
UBA1	Ubiquitin-like modifier-activating enzyme 1	0.0011492	1.04811
UBA2	SUMO-activating enzyme subunit 2	0.0253681	1.30389
UBA6	Ubiquitin-like modifier-activating enzyme 6	0.00764227	1.11178
UBAP1	Ubiquitin-associated protein 1	0.00214326	-1.27146
UBAP2	Ubiquitin-associated protein 2	0.00610979	-3.37941
UBAP2L	Ubiquitin-associated protein 2-like	0.000501021	-1.30721
UBE2E3	Ubiquitin-conjugating enzyme E2 E3	0.0487	1.27395
UBE2G1	Ubiquitin-conjugating enzyme E2 G1	0.00218613	1.48063
UBE2G2	Ubiquitin-conjugating enzyme E2 G2	0.00593184	1.23494
UBE2N	Ubiquitin-conjugating enzyme E2 N	0.00212105	-2.15542
UBE2O	(E3-independent) E2 ubiquitin-conjugating enzyme	0.000352218	2.01281
UBL7	Ubiquitin-like protein 7	0.0114546	-1.10037
UBP1	Upstream-binding protein 1	0.0112404	3.56373
UBQLN1	Ubiquilin-1	0.000815608	-1.11889
UBR1	E3 ubiquitin-protein ligase UBR1	0.0342687	1.47624
UBXN7	UBX domain-containing protein 7	0.0197365	1.49422
UFL1	E3 UFM1-protein ligase 1	0.0461172	1.16729
UFSP2	Ufm1-specific protease 2	0.000801915	2.52496
UGGT2	UDP-glucose:glycoprotein glucosyltransferase 2	0.00224267	1.32034
UMAD1	UBAP1-MVB12-associated (UMA)-domain containing protein 1	0.00572808	-4.8704
UNC45A	Protein unc-45 homolog A	0.00170149	1.03386
UQCC2	Ubiquinol-cytochrome-c reductase complex assembly factor 2	0.01694	-1.79059
UQCRB	Cytochrome b-c1 complex subunit 7	0.0135842	-1.76737
USP14	Ubiquitin carboxyl-terminal hydrolase 14	0.00184689	1.47641
USP39	U4/U6.U5 tri-snRNP-associated protein 2	0.00045415	2.2369
USP4	Ubiquitin carboxyl-terminal hydrolase 4	0.00802375	1.21474
USP7	Ubiquitin carboxyl-terminal hydrolase 7	0.0133023	1.83013
UTP3	Something about silencing protein 10	0.00111063	-1.19922
UTP6	U3 small nucleolar RNA-associated protein 6 homolog	0.00591514	1.24917
VAPA	Vesicle-associated membrane protein-associated protein A	0.0016405	1.35269
VASN	Vasorin	0.0031671	1.54764
VASP	Vasodilator-stimulated phosphoprotein	0.00596202	1.02277
VAT1	Synaptic vesicle membrane protein VAT-1 homolog	0.00123092	1.50329
VAV2	Guanine nucleotide exchange factor VAV2	0.00186125	-3.78031
VBP1	Prefoldin subunit 3	0.0010923	-1.39486
VDAC1	Voltage-dependent anion-selective channel protein 1	0.000497819	1.36763
VDAC2	Voltage-dependent anion-selective channel protein 2	0.00140769	1.25517
VIRMA	Protein virilizer homolog	0.00078714	1.7597
VPS18	Vacuolar protein sorting-associated protein 18 homolog	0.00135693	1.8074
VPS25	Vacuolar protein-sorting-associated protein 25	0.00123115	1.69944
VPS28	Vacuolar protein sorting-associated protein 28 homolog	0.000995116	-1.28689
VPS33B	Vacuolar protein sorting-associated protein 33B	0.000866316	1.73695
VPS36	Vacuolar protein-sorting-associated protein 36	0.000623295	1.02934
VPS37C	Vacuolar protein sorting-associated protein 37C	0.0170665	-1.51453
VPS39	Vam6/Vps39-like protein	0.000668085	-5.70853
VPS45	Vacuolar protein sorting-associated protein 45	0.00161677	1.35965
VPS51	Vacuolar protein sorting-associated protein 51 homolog	0.048143	1.37747
VTI1B	Vesicle transport through interaction with t-SNAREs homolog 1B	0.0361047	1.2785
VWA8	von Willebrand factor A domain-containing protein 8	0.00741615	1.71514
WDR36	WD repeat-containing protein 36	0.00600342	2.07379
WDR46	WD repeat-containing protein 46	0.00337352	-1.17385
WDR5	WD repeat-containing protein 5	0.00348444	1.74257
WDR74	WD repeat-containing protein 74	0.00201665	3.6501
WDR75	WD repeat-containing protein 75	0.00150885	1.66791
WDR82	WD repeat-containing protein 82	0.0189755	1.88695
WNT5A	Protein Wnt-5a	0.000543227	1.67906
WNT5B	Protein Wnt-5b	0.00025658	2.04787
WTAP	Pre-mRNA-splicing regulator WTAP	0.00176565	-2.44108
XPO1	Exportin-1	0.00383596	1.043
XPO5	Exportin-5	0.00695571	1.26825
XPO6	Exportin-6	0.00631842	1.06539
XPO7	Exportin-7	0.0343901	2.00226
XRCC6	X-ray repair cross-complementing protein 6	0.00054762	1.14371
XRN2	5'-3' exoribonuclease 2	0.00400311	1.48521
YAP1	Transcriptional coactivator YAP1	0.00618453	-2.87395
YBX1	Nuclease-sensitive element-binding protein 1	0.00104135	-3.72644
YBX3	Y-box-binding protein 3	0.00211962	-2.73538
YLPM1	YLP motif-containing protein 1	0.000215473	2.24493
YWHAB	14-3-3 protein beta/alpha	0.00037655	-2.0351
YWHAG	14-3-3 protein gamma	0.00413883	-1.13084
YWHAH	14-3-3 protein eta	0.00425994	-2.32871
YY1	Transcriptional repressor protein YY1	0.00507559	-2.38669
ZC3H14	Zinc finger CCCH domain-containing protein 14	0.00222786	1.71983
ZC3HC1	Nuclear-interacting partner of ALK	0.000300295	2.33332
ZER1	Protein zer-1 homolog	0.000490812	1.07841
ZNF185	Zinc finger protein 185	0.0276469	-1.27943
ZNF428	Zinc finger protein 428	0.048979	-2.7062
ZNF622	Zinc finger protein 622	0.000445504	1.42838
ZNFX1	NFX1-type zinc finger-containing protein 1	0.0260693	-2.85718
ZNRD2	Sjoegren syndrome/scleroderma autoantigen 1	0.000494106	-2.41693
ZRANB2	Zinc finger Ran-binding domain-containing protein 2	0.0023347	-2.58817
ZYX	Zyxin	0.00184934	-3.53189
ZZEF1	Zinc finger ZZ-type and EF-hand domain-containing protein 1	0.00786869	-1.80477
