# Supplementary material for: Investigation of the Pathogenic Mechanism of Ciprofloxacin in Aortic Aneurysm and Dissection by an Integrated Proteomics and Network Pharmacology Strategy
Source: J Clin Med. 2023 Feb 6;12(4):1270. doi: 10.3390/jcm12041270 (PMC9967027; doi:10.3390/jcm12041270)
Supplement: Supplementary file 1 [file jcm-12-01270-s001.zip › Supplementary Table S3. AAD-related genes based on CTD database.xlsx]

## Sheet: Sheet1
Gene Symbol
A2ML1
AACS
AADAC
AANAT
ABAT
ABCA1
ABCA4
ABCA5
ABCB1
ABCB11
ABCC1
ABCC2
ABCC3
ABCC4
ABCC5
ABCC9
ABCD2
ABCD4
ABCG2
ABCG8
ABHD1
ABHD14A
ABHD17A
ABL1
ABRACL
ACAA1
ACACA
ACACB
ACAN
ACE
ACE2
ACHE
ACIN1
ACKR2
ACLY
ACO2
ACOX1
ACSL5
ACSS1
ACTA1
ACTA2
ACTG2
ACTN2
ACVR1C
ACY3
ADAL
ADAM10
ADAM17
ADAM19
ADAM1A
ADAMTS19
ADAT2
ADCY2
ADCY8
ADCYAP1
ADCYAP1R1
ADGRA1
ADGRE1
ADGRF1
ADGRL1
ADGRL3
ADIPOQ
ADM
ADNP
ADORA1
ADORA2A
ADORA2B
ADRA1B
ADRB1
AFF4
AFMID
AFP
AGAP2
AGER
AGO2
AGT
AGTR1
AHR
AIF1
AIF1L
AIFM1
AIFM2
AK1
AK3
AKAP12
AKR1B10
AKR1C2
AKR1C3
AKR1D1
AKR1E1
AKR7A3
AKT1
ALB
ALCAM
ALDH2
ALDH4A1
ALDOC
ALG14
ALOX5
ALPL
AMBRA1
AMH
AMIGO1
AMIGO3
AMN1
ANGPTL4
ANKRD54
ANKS1B
ANXA3
ANXA6
ANXA7
AOC3
AOX1
AP1AR
AP2B1
AP2M1
AP2S1
AP5M1
APC
APCS
APH1A
APLNR
APOA1
APOB
APOC3
APOE
APOL11A
APOL2
APOLD1
APOO
APP
APPL1
AQP3
AR
ARC
AREG
ARF4
ARHGAP1
ARHGAP29
ARHGAP30
ARHGAP44
ARHGAP5
ARHGAP9
ARHGEF1
ARHGEF2
ARHGEF7
ARMCX6
ARNTL
ARNTL1A
ARPC1A
ARPC1B
ARPP19
ARPP21
ARRDC3
ART5
AS3MT
ASAP1
ASPH
ASRGL1
ASS1
ATAD1
ATAD5
ATE1
ATF2
ATF3
ATF4
ATF6
ATF7
ATG2B
ATG4B
ATG5
ATM
ATP10A
ATP13A3
ATP1A1
ATP1A3
ATP1B1
ATP1B2
ATP1B3
ATP5F1A
ATP5F1B
ATP5F1E
ATP5H
ATP5MC3
ATP5PB
ATP5PF
ATP6V1D
ATP8B2
ATP9B
ATPAF1
ATRX
ATXN1
ATXN3
AURKB
AZGP1
BAALC
BACH1
BACH2
BAD
BAG1
BAG3
BAG4
BAK1
BAMBI
BASP1
BAX
BAZ1B
BAZ2B
BBC3
BCAP31
BCAT1
BCHE
BCL11B
BCL2
BCL2L1
BCL2L11
BCL2L2
BDNF
BEGAIN
BGLAP
BHLHE22
BHLHE40
BICD2
BID
BIK
BIRC3
BIRC5
BLM
BMP2
BMP2K
BMP6
BMPR2
BNIP2
BNIP3
BNIP3L
BRCA1
BRCA2
BRD4
BSCL2
BST1
BTBD9
BTG1
BTG2
BTK
C1QBP
C1QTNF1
C1QTNF4
C1S
C2CD3
C2CD4D
CA2
CAB39L
CACNA1D
CACNB3
CALD1
CALM1
CALM2
CALM3
CALR
CALY
CAMK1G
CAMK2A
CAMK2B
CAMK4
CAP2
CAPN2
CAPZB
CAR4
CARD11
CARM1
CARNMT1
CARTPT
CASP1
CASP2
CASP3
CASP4
CASP6
CASP7
CASP8
CASP9
CASR
CASTOR1
CAT
CATSPER2
CAV1
CBLN1
CBR1
CBS
CCDC127
CCDC174
CCDC73
CCDC88A
CCDC93
CCKBR
CCL12
CCL2
CCL3
CCL5
CCN2
CCN3
CCNA2
CCNB1
CCNB2
CCND1
CCND2
CCND3
CCNE1
CCNE2
CCNF
CCNL1
CCPG1
CCR2
CCR5
CCR6
CCSER1
CCT2
CCT6A
CCZ1
CD14
CD180
CD24
CD276
CD36
CD4
CD40
CD44
CD47
CD68
CD74
CD81
CD86
CD93
CDC14B
CDC25A
CDC25C
CDC27
CDC42
CDC45
CDCA5
CDCA7L
CDH1
CDH16
CDH17
CDH2
CDK18
CDK2
CDK4
CDK5
CDK5R1
CDK6
CDKN1A
CDKN1B
CDKN1C
CDKN2A
CDKN2B
CEACAM3
CEBPA
CEBPB
CEBPD
CEL
CENPA
CENPF
CENPU
CENPW
CEP135
CEP152
CES1
CES2
CFH
CFLAR
CFTR
CHFR
CHN1
CHRM4
CHRM5
CHRNA3
CHRNA4
CHRNA5
CHRNB2
CHRND
CHRNE
CHTF8
CHUK
CHURC1
CIAO1
CIDEA
CIDEB
CISD1
CISD2
CITED4
CKB
CKM
CKMT1
CLCA1
CLCN7
CLDN11
CLEC3B
CLEC4F
CLIC1
CLIC3
CLIP1
CLK1
CLK4
CLMN
CLOCK
CLTB
CLU
CLYBL
CMTM6
CNBD2
CNKSR2
CNN1
CNR1
CNR2
COBLL1
COIL
COL15A1
COL18A1
COL1A1
COL21A1
COL3A1
COL6A1
COL8A1
COMMD10
COPS3
COQ6
CORO7
COX1
COX20
COX4
COX5A
COX6A1
COX6C
COX7B
COX8A
CP
CPG21
CPLX1
CPNE8
CPT1A
CREB1
CREBBP
CREBRF
CRELD2
CREM
CRH
CRHBP
CRHR1
CRIP2
CRISPLD1
CRP
CRTAC1
CRTC1
CRY1
CRY2
CRYAB
CRYBB2
CS
CSAD
CSE1L
CSF2
CSF2RA
CSN3
CSNK2A1
CSPG5
CSRP2
CST3
CSTA
CTDNEP1
CTHRC1
CTNNB1
CTNNBIP1
CTNND2
CTRL
CTSB
CTSD
CTSH
CTSK
CUEDC1
CUL4B
CWF19L2
CX3CL1
CXCL1
CXCL10
CXCL2
CXCL5
CXCL8
CXCL9
CXCR4
CXXC5
CYB5A
CYB5R3
CYBA
CYBB
CYC1
CYCS
CYGB
CYP11A1
CYP17A1
CYP19A1
CYP1A1
CYP1A2
CYP1B1
CYP26A1
CYP26B1
CYP27A1
CYP2A4
CYP2B10
CYP2C29
CYP2C8
CYP2C9
CYP2D6
CYP2E1
CYP2J10
CYP2J2
CYP3A11
CYP3A23-3A1
CYP3A4
CYP4B1
CYP51
CYP51A1
CYP7B1
CYSS
DAB2IP
DAZAP1
DBH
DBN1
DCAF8
DCN
DDIT3
DDR2
DDX39B
DDX41
DDX50
DDX6
DEAF1
DECR1
DEPDC1
DGAT1
DGAT2
DGKA
DHCR24
DHH
DHX30
DICER1
DIPK1B
DLG2
DLG4
DLK2
DNAH8
DNAJC10
DNM1
DNM1L
DNM2
DNM3
DNMBP
DNMT1
DNMT3B
DNPH1
DPF2
DPYSL2
DPYSL3
DRD1
DRD2
DRD3
DRD4
DRD5
DROSHA
DRP2
DSC2
DSP
DUSP1
DUSP5
DUSP6
DUSP8
DVL1
DYNC1I1
DYNC1LI2
DYNLL1
DYNLT3
ECI2
EDN1
EDNRA
EDNRB
EEF1A1
EEF1A2
EEF1G
EFCAB3
EFNA1
EFNA2
EFNA3
EFNA4
EFNA5
EFNB1
EFNB2
EFNB3
EFTUD2
EGF
EGFR
EGR1
EGR2
EGR3
EGR4
EHBP1
EHD2
EHMT1
EHMT2
EIF1A
EIF1AY
EIF2A
EIF2AK3
EIF2S1
EIF3A
EIF3B
EIF3C
EIF3E
EIF4B
EIF4E
EIF4EBP1
EIF5A
EIF5B
EIF5B-PS1
ELANE
ELF3
ELK1
ELMO1
ELMOD2
ELOVL6
EMC9
ENAH
ENC1
ENHO
ENO2
ENPEP
ENPP1
ENPP2
ENPP5
ENTPD2
ENTPD3
EPB41L1
EPHA1
EPHA2
EPHA3
EPHA4
EPHA5
EPHA7
EPHA8
EPHB1
EPHB2
EPHB3
EPHB4
EPHB6
EPHX1
EPO
ERBIN
ERCC6L
ERN1
ERP27
ESR1
ESS2
ETF1
ETFA
EXOC2
EYA1
EYA2
EZH2
EZR
F10
F11
F2
F5
F9
FABP5
FADD
FAH
FAHD1
FAHD2A
FAIM
FAIM2
FAM13A
FAM153A
FAM184B
FAM20C
FAM78B
FANCI
FAS
FASLG
FASN
FBXL3
FBXO32
FBXO46
FCGR2B
FDFT1
FEV
FEZ2
FGD5
FGF12
FGF2
FGF7
FGFR1
FGFR1OP2
FGFR3
FH1
FIGNL1
FIS1
FKBP1B
FKBPL
FLRT2
FLRT3
FLYWCH1
FMO1
FMR1
FN1
FNDC1
FNDC3B
FNDC5
FOS
FOSB
FOSL1
FOSL2
FOXC2
FOXM1
FOXO1
FOXO3
FOXP1
FRAS1
FREM2
FRMD5
FRS3
FSHB
FST
FUBP1
FUT8
FYN
FZD6
G0S2
G2E3
G6PC1
G6PD
GABBR1
GABBR2
GABRA1
GABRB1
GABRB2
GABRB3
GABRG2
GAD1
GAD2
GADD45A
GADD45B
GAL
GALK1
GALNT1
GALNT16
GAP43
GAPDH
GAS2
GATA6
GATM
GBP
GCC1
GCK
GCLC
GCLM
GCNT2
GDA
GDAP1
GDAP1L1
GDF15
GDNF
GEM
GFAP
GFOD1
GFRA2
GH1
GHRL
GID8
GIMAP1
GIMAP5
GINS3
GIPC1
GIT1
GJA5
GJB1
GJB2
GJB5
GJD2
GLI2
GLIPR1
GLP2R
GLRA1
GLRX3
GMPPB
GNAO1
GNAT1
GNB1
GNB2
GNB4
GNG12
GNRH1
GOT1
GP2
GPAM
GPAT3
GPC5
GPD1L
GPER1
GPHN
GPM6A
GPM6B
GPN1
GPNMB
GPR155
GPR157
GPR3
GPR88
GPR89B
GPRASP1
GPRC5A
GPSM1
GPT
GPX1
GPX2
GPX3
GPX4
GRB2
GRIA1
GRIA2
GRIA3
GRIA4
GRIK1
GRIK2
GRIK3
GRIK5
GRIN1
GRIN2A
GRIN2B
GRIN2C
GRIN2D
GRIN3A
GRIN3B
GRINA
GRIP1
GRIP2
GRK2
GRK6
GRM1
GRM2
GRM3
GRM5
GRM7
GRPR
GSK3A
GSK3B
GSN
GSR
GSS
GSTM1
GSTO1
GSTP1
GTSE1
GUCY1A1
GUCY1B1
GXYLT1
GYG1
GZMM
H2AX
H2BC5
H3C4
HAND1
HBB-B2
HBEGF
HCN2
HCRT
HCRTR2
HDAC1
HDAC10
HDAC5
HDAC6
HDC
HECW2
HELLS
HERC1
HES1
HGF
HHIP
HIF1A
HIGD1A
HK2
HLTF
HMBS
HMGA1
HMGB1
HMGB2
HMGCR
HMGCS1
HMOX1
HNMT
HOMER1
HOMER2
HOMER3
HOOK1
HP
HPCA
HPCAL1
HPCAL4
HPD
HPGD
HPS1
HS3ST2
HSD11B1
HSD11B2
HSD17B6
HSD17B7
HSF1
HSP90AA1
HSP90AB1
HSPA1A
HSPA1B
HSPA5
HSPA9
HSPB1
HSPD1
HTATSF1
HTR1A
HTR1B
HTR1D
HTR2A
HTR2C
HTR3A
HTR4
HTR6
HTRA1
HVCN1
ICAM1
ICE2
ID1
IDH3A
IER3
IER5
IFI44
IFNG
IFNGR2
IFRD1
IFT27
IFT81
IGF1
IGF1R
IGF2
IGF2BP3
IGFBP2
IGFBP3
IGSF8
IKBKB
IL10
IL12A
IL16
IL17A
IL18
IL18BP
IL1A
IL1B
IL1R1
IL1R2
IL1RN
IL2
IL2RA
IL4
IL4I1
IL6
IL6R
IL6ST
ILK
INA
INHA
INHBB
INS
INS1
INSR
IQGAP2
IRF9
IRS2
IRS3
IRX3
ISG15
ISYNA1
ITGA2
ITGAM
ITGB1
ITGB1BP1
ITGB2
ITGB3
ITGB5
ITGB6
ITGB7
ITIH1
ITIH2
ITPKB
ITPR1
JAG2
JAK1
JAK2
JAKMIP2
JDP2
JUN
JUNB
JUND
JUP
KALRN
KAT2B
KATNAL1
KATNB1
KCNA2
KCNA6
KCNAB1
KCNB1
KCND1
KCND2
KCND3
KCNIP3
KCNJ10
KCNJ11
KCNJ4
KCNJ6
KCNJ8
KCNK4
KCNQ5
KCNT1
KDM3A
KHDRBS1
KIDINS220
KIF11
KIF14
KIF15
KIF23
KIF3A
KIFC1
KIRREL3
KL
KLF4
KLF5
KLHDC3
KLHDC7A
KLHL12
KLHL5
KLK1B3
KLK8
KMT2E
KNL1
KPNB1
KRIT1
KRT15
KRT18
KRT19
KY
LAMA5
LAMB1
LAMP2
LAPTM5
LARGE1
LASP1
LBR
LCN2
LDB2
LDHA
LDHB
LDHD
LDLR
LEP
LEPR
LGR5
LHB
LIFR
LIMS2
LIN7B
LIN7C
LITAF
LMO7
LONRF3
LOX
LPAR1
LPL
LRIG1
LRRC27
LRRC7
LRRFIP1
LRRN1
LSAMP
LSP1
LTBR
LY6H
LZTS3
MAB21L2
MAD2L1
MAFF
MAGED1
MAL2
MALAT1
MAN1
MANEA
MAOA
MAOB
MAP1A
MAP1B
MAP1LC3A
MAP1LC3B
MAP2
MAP2K1
MAP2K2
MAP2K4
MAP3K14
MAP6
MAPK1
MAPK10
MAPK11
MAPK14
MAPK3
MAPK8
MAPK8IP3
MAPK9
MARCHF7
MARCKSL1
MARK1
MAST4
MASTL
MAT2A
MBD1
MBP
MCL1
MCM2
MCM4
MCM5
MDH1
MDM2
MECP2
MEF2A
MEF2D
MEGF10
MEPCE
MET
METTL26
METTL7A
MFF
MGLL
MGP
MIA
MIR130A
MIR132
MIR136
MIR137
MIR138-1
MIR148B
MIR154
MIR181A1
MIR186
MIR206
MIR212
MIR301B
MIR324
MIR337
MIR369
MIR376A
MIR376C
MIR380
MIR384
MIR467B
MIR488
MIR500
MIR544
MIR665
MIRLET7D-1
MIRLET7D-2
MKI67
MME
MMP1
MMP13
MMP14
MMP2
MMP23
MMP3
MMP9
MOBP
MOP
MORN2
MPC2
MPO
MPRIP
MR1
MRAS
MRC1
MRM2
MRPL17
MS4A14
MSMO1
MSRB2
MT1
MT3
MTFP1
MTNR1AA
MTNR1BA
MTNR1BB
MTNR1C
MTOR
MTPN
MTUS1
MTVR2
MUC1
MUSK
MXD1
MYBL2
MYC
MYG1
MYH11
MYH6
MYH7
MYH9
MYLK
MYO5A
MYOM1
NAA15
NABP1
NACC1
NACC2
NAIP1
NALF1
NANOG
NAP1L5
NAPA
NAPG
NARF
NCALD
NCAN
NCBP1
NCF1
NCF2
NCF4
NCOA3
NCS1
ND4
NDC80
NDNF
NDRG1
NDRG2
NDUFA10
NDUFS2
NDUFV2
NEB
NECAB2
NEDD4L
NEDD9
NEFH
NEFL
NEFM
NEO1
NETO2
NEXN
NF1
NFE2L1
NFE2L2
NFE2L3
NFIA
NFIX
NFKB1
NFKB2
NFKBIA
NFKBIB
NFKBIZ
NFU1
NFYB
NGF
NGFR
NIN
NINJ2
NIT2
NKX2-2
NKX3-1
NLP
NME2
NME7
NOA1
NOL12
NONO
NOS1
NOS2
NOS3
NOTCH1
NOX1
NPAS2
NPIPB3
NPPA
NPPB
NPPC
NPRL3
NPTX2
NPTXR
NPY
NQO1
NQO2
NR0B2
NR1H4
NR1I2
NR1I3
NR2F2
NR3C1
NR3C2
NR4A1
NR4A2
NR4A3
NR5A1
NRF1
NRG1
NRIP3
NRN1
NRP1
NRP2
NRTN
NRXN3B
NSF
NT5C
NTN1
NTRK2
NTS
NUCKS1
NUDT1
NUP188
NUP88
NUPR1
NXN
OBSCN
OBSL1
OCIAD2
OCLN
OGG1
OIP5
OLA1
OLFM1
OLFML3
OLR1
OPHN1
OPRD1
OPRD1A
OPRD1B
OPRK1
OPRM1
ORC6
ORM1
OSBPL1A
OSR2
OTOF
OXTR
PA2G4
PABPC1
PAFAH2
PAK1
PAK6
PALS1
PAQR4
PARP1
PARPBP
PARVA
PAX8
PBX1
PBX2
PBX3
PCDH7
PCDH8
PCDHA2
PCDHGA1
PCDHGC3
PCNA
PCP4
PCSK1
PCSK1N
PCSK2
PCSK9
PDCD11
PDCD4
PDCD5
PDCD6
PDCD7
PDE10A
PDE4DIP
PDGFB
PDGFRA
PDIA3
PDIA4
PDK4
PDP1
PDPK1
PDYN
PDZK1
PEBP1
PECAM1
PENK
PER1
PER2
PER3
PEX11B
PEX13
PEX16
PEX2
PEX5L
PF4
PFKL
PFN1
PGF
PGR
PHKG2
PHLDA1
PHLDA3
PHLPP2
PHTF2
PIANP
PIK3C3
PIK3CA
PIK3CG
PIK3R1
PIM1
PIM3
PINX1
PIPOX
PITPNA
PITX3
PJA2
PKD2L2
PKDCC
PKM
PKNOX2
PKP2
PLA2G2A
PLA2G4A
PLA2G6
PLA2R1
PLAGL1
PLAT
PLAU
PLCB1
PLCD3
PLCG1
PLD1
PLD2
PLEC
PLEK
PLEKHA5
PLEKHA8
PLP1
PLPP1
PLPP2
PLPP3
PLPPR2
PLXDC2
PLXNB2
PMAIP1
PMEPA1
PMP22
PNMA8B
POLR2F
POMC
POMGNT1
POMGNT2
PON1
PON2
POSTN
POTEKP
POU3F1
POU3F3
POU5F1
PPARA
PPARD
PPARG
PPARGC1A
PPBP
PPFIA3
PPFIBP1
PPIB
PPID
PPM1D
PPP1CA
PPP1R12A
PPP1R15A
PPP1R18
PPP1R1A
PPP1R1B
PPP1R7
PPP2CA
PPP2CB
PPP2R2B
PPP2R2C
PPP3CA
PPP3R2
PPP5C
PPP6C
PQBP1
PRDM2
PRDX2
PRDX5
PREPL
PRICKLE2
PRKAA1
PRKACA
PRKCA
PRKCB
PRKCD
PRKCE
PRKCG
PRKCZ
PRL
PRM1
PRMT1
PRMT2
PRMT5
PRMT6
PRMT8
PRMT9
PRODH2
PROM2
PRP2
PRPF18
PRPF19
PRR7
PRRC2B
PRRT1
PRTN3
PSAT1
PSEN2
PSMB7
PSME4
PTCH1
PTDSS1
PTEN
PTGDS
PTGER4
PTGES
PTGES2
PTGS1
PTGS2
PTK2
PTK2B
PTN
PTOV1
PTPN3
PTPRA
PTPRB
PTPRV
PURB
PVALB
QPRT
QTRT1
R3HDM2
RAB12
RAB14
RAB15
RAB31
RAB3A
RAB3C
RAC1
RAD50
RAD51
RAD54B
RAD54L
RAF1
RAI14
RALGPS2
RAPGEF4
RAPGEF6
RAPH1
RASD1
RASGRF1
RASGRP1
RASL11A
RASL2-9
RASSF1
RB1
RBBP8
RBM12
RBM14
RBM26
RBM3
RBM42
RCSD1
RDH10
RECK
RECQL
REG3G
REL
RELA
RELB
RELL2
RELN
REN
RETREG2
RFC4
RGD1564664
RGD1565048
RGS2
RGS20
RGS4
RGS9
RHOA
RHOB
RHOC
RHOG
RHOT2
RING1
RIPK1
RND2
RND3
RNF14
RNF32
RO60
ROCK2
RORB
RPL10
RPL19
RPL32
RPL36
RPL6
RPL9
RPL9-PS18
RPL9-PS20
RPL9-PS28
RPS10
RPS16
RPS6
RPS6KA1
RPS6KA3
RPS6KA5
RPS6KB1
RPS9
RPSA
RRBP1
RRM2
RSBN1L
RSPH1
RT1-CE9-PS1
RT1-DA
RT1-EC2
RTKN
RTN4IP1
RUNX1
RUNX1T1
RUNX2
RYBP
RYR2
RYR3
S100A13
S100A8
S100A9
S100B
S100P
S1PR2
SAFB
SAG
SAR1A
SART1
SAT1
SATB1
SATB2
SBNO1
SBSN
SCARB1
SCD
SCD1
SCG2
SCLT1
SCML2
SCN10A
SCN2B
SCYL1
SDAD1
SDC4
SDHA
SEC61G-PS3
SELE
SELENOS
SELL
SELP
SEMA3A
SEMA3B
SEMA3C
SEMA3E
SEMA3F
SEMA4A
SEMA4B
SEMA4C
SEMA4D
SEMA4F
SEMA4G
SEMA5A
SEMA5B
SEMA6A
SEMA6B
SEMA6C
SEMA7A
SEPTIN2
SEPTIN4
SEPTIN8
SERPINB2
SERPINE1
SERPINF2
SERPINI1
SERTAD1
SEZ6L
SFT2D2
SGCB
SGK1
SGK3
SH3BGRL
SH3GL1
SH3YL1
SHANK2
SHANK3
SHC1
SHISAL2B
SHMT1
SIGMAR1
SIKE1
SIM2
SIPA1L1
SIRT1
SIRT6
SIVA1
SKP2
SLA2
SLC10A1
SLC12A1
SLC12A8
SLC14A1
SLC14A2
SLC16A1
SLC16A10
SLC16A3
SLC16A6
SLC16A8
SLC17A6
SLC17A7
SLC17A8
SLC18A2
SLC1A2
SLC1A4
SLC20A2
SLC22A1
SLC22A14
SLC22A2
SLC22A25
SLC22A3
SLC22A4
SLC22A6
SLC22A8
SLC22A9
SLC23A1
SLC24A2
SLC24A4
SLC25A23
SLC25A37
SLC26A4
SLC27A2
SLC29A2
SLC2A1
SLC2A2
SLC2A4
SLC32A1
SLC35A3
SLC35B2
SLC39A10
SLC39A11
SLC3A2
SLC40A1
SLC44A1
SLC4A10
SLC4A3
SLC4A4
SLC5A3
SLC5A5
SLC66A2
SLC6A2
SLC6A3
SLC6A4
SLC7A11
SLC7A7
SLC9A2
SLCO1A3
SLCO2B1
SLITRK1
SLK
SMAD1
SMAD3
SMAD5
SMAD7
SMARCA2
SMARCA4
SMARCA5
SMC3
SMTN
SMURF1
SNAI1
SNAI2
SNAI3
SNAP91
SNAPC2
SNCA
SNCAIP
SNCB
SND1
SNPH
SNRNP200
SNTG2
SNX27
SOCS3
SOD1
SOD2
SON
SORBS1
SORCS3
SORL1
SOX2
SOX30
SOX4
SP1
SPACA9
SPAG4
SPARCL1
SPATS2L
SPG7
SPHKAP
SPP1
SPRED1
SPRY4
SPTAN1
SPTBN1
SPTBN2
SQLE
SQSTM1
SRARP
SRC
SRCIN1
SREBF1
SREBF2
SRPX
SRSF3
SSB
SSR4
SSTR1
SSTR2
ST3GAL6
ST6GALNAC4
ST8SIA3
STAR
STAT1
STAT3
STAT5B
STAT6
STEAP4
STK17B
STK40
STRIP2
STX1B
STXBP1
SULF1
SULF2
SULT1A1
SUPT5H
SUV39H1
SYBL1
SYBU
SYN1
SYN2
SYN3
SYNE1
SYNPO2
SYNPO2L
SYP
SYT1
SYT10
SYT11
SYT13
SYT2
SYT3
SYT4
SYT5
SYT7
SYT9
T2R7
TAC1
TACC1
TACR1
TACR3
TAGLN3
TALDO1
TARBP2
TARS1
TAX1BP3
TBC1D14
TBC1D20
TBC1D24
TBC1D5
TBX3
TCF19
TCF4
TCF7
TCF7L2
TCHH
TEAD1
TENM2
TENM3
TENM4
TENT5C
TESK1
TF
TFAM
TFAP4
TFDP2
TFF1
TFIP11
TFPI
TFPI2
TFRC
TGFA
TGFB1
TGFB2
TGFB3
TGFBR1
TGFBR2
TH
THBS1
THOP1
THRA
TIAM2
TICAM2
TIM9B
TIMP1
TIMP2
TIMP3
TIPARP
TIPRL
TJP1
TJP2
TK1
TKT
TLR2
TLR4
TMED5
TMED9
TMEM14C
TMEM156
TMEM184B
TMEM200B
TMPO
TMSB15A
TNF
TNFAIP3
TNFAIP6
TNFRSF10B
TNFRSF11B
TNFRSF14
TNFRSF18
TNFRSF1A
TNFRSF1B
TNFRSF25
TNFSF10
TNFSF11
TNNI3
TOB1
TOB2
TOMM20
TOP2A
TP53
TP53BP2
TP53INP2
TP63
TPD52L1
TPM3
TPSG1
TRA2A
TRAF2
TRAF6
TRIB1
TRIM13
TRIM28
TRIM3
TRIM38
TRIM72
TRIP13
TRMT10C
TRMT6
TRP53
TRPC4AP
TRPV1
TSC22D1
TSPAN8
TSPOAP1
TSPYL1
TSSK2
TST
TTC7B
TTR
TUBA1A
TUBA1C
TUBA2
[truncated: 89 more rows]
