# Supplementary material for: Investigation of the Pathogenic Mechanism of Ciprofloxacin in Aortic Aneurysm and Dissection by an Integrated Proteomics and Network Pharmacology Strategy
Source: J Clin Med. 2023 Feb 6;12(4):1270. doi: 10.3390/jcm12041270 (PMC9967027; doi:10.3390/jcm12041270)
Supplement: Supplementary file 1 [file jcm-12-01270-s001.zip › Supplementary Table S4. The predicted targets of CIP based on PharmMapper and Swiss Target Prediction..xlsx]

## Sheet: Sheet1
Gene Symbol
ACADSB
ACBD7
accD5
Ache
ACIAD0353
ACR
act2
ACTA1
ACVR2B
ADAM17
Adh
ADSL
AF_1548
AF_1796
AF_2093
AHA2
AKR1C4
aldA
alpha-Man-IIa
alr
AMY1.2
Anp32a
ANXA1
Anxa5
AOC3
Ap1g1
argB
argS
argT
ARHGAP11A
ARHGAP5
ARHGEF12
aroB
aroD
ATP7B
atpA
aur
AVD
BC_2038
Bcl2a1
Brca2
BT_4395
C1QBP
C5
caf1
caiB
CALML3
CAM
capD
CASP2
catM
CCNE1
Cd2
CD38
CDC4
cdc6-1
CDH-1
CDK5R1
CEP3
cgi121
CHAT
CHN2
Chp1
CLCNKA
CLPP
cofD
comA
coxS
cpcA
CPK1
CPSF3
CPSF4
Crebbp
cry2Aa
CSDE1
CSNK1G1
CT1772
CTA1
CUL5
cycA
cyoB
cyp102A1
cyp130
CYP2C5
cysG
cysH
DAAM1
Dab1
dacB
DAPK3
DDX50
def1
DGCR8
dhaK
dhp1
DHRS1
DHRS4
dld
Dlg1
dltA
DMC1
dnaA
dnaG
dnrK
DPYS
dsvA
ecoRIIR
ecoRVR
EF_3048
EFNA1
Egf
EIF2AK2
emrD
EPN1
era
ESR2
F3
fabD
Fabp2
fadB
faeA
FAP
FAS2
fbaA
FBP1
fbpB
FES
FET3
FGA
fixL
fliI
fokIR
folD
fpr
frc
FRQ1
FUS3
GAD1
gag
GAL10
GAS2
gatA
gatD
gatZ
GC
gch3
Gcm1
gD
GDI1
ghbA1
GID1
glcB
glmU
GLN4
glnS
glpK
gltA
gltX1
glxK
glyA
GPD1L
Gpi
GPM1
gpmI
GR2
GRK2
GstD1
GSTZ1
GY1
GYG1
H2-Ea
H2-K1
HA
hba
hba1
hba4
HBB
hbp
HDAC6
HDAC7
hdcA
Hebp1
hemAT
hha
HHT1
hisE
hisS
hmcA
HMGB2
Hnrnpll
hpcE
HSD17B4
HSE1
HSF
hslU
icd
IGF1R
IGHV4-59
IMPDH
infB
INSR
iolA
ipdC
ipi1
Irf1
isdC
ITPKC
katA
KEX2
L1
L3
lacZ
LAP3
LBA
LDHB
LI637
ligA
LIMK2
los1
LOX1.4
lpoA
luxB
Lyn
MAC-56A
malQ
MAN2B1
MAP3K3
mazE
MB
MBP1
mcrA
MDM2
ME1
menB
metB
metG
METTL16
metXA
MEX3D
mexR
mglB
MJ0130
MJ0392
MJ0609
MJ1563
MKI67
mnmG
moeA
molB
moxF
MS4A1
MT0975
Mta3
mtnB
MTRR
MUC1
murG
MYNN
MYO5A
MYO6
NAGK
nanA
nanA
NCF2
Necap1
neuA
NGR3
nifD
nikR
NMA1193
NOTCH1
NPC2
npr
NR1D2
NSNH
Nub1
oxyR
p23fy
PA4872
pabB
PABPC3
panB
PAP2
parC
PARP1
PATJ
pbsA1
pcm
PCNA
PDK2
PDK3
Pebp1
pelL
pepX
petA
petB
petB
PGC
PH1782.1
PHLPII
phsA
PHYHD1
PIP4K2C
PMP2
pol
POLR2H
POU2F1
ppa
ppaC
PPCS
ppdK
PPT2
PRO2
PRPSAP1
psbV
puhA
pyrC
pyrDA
Rab5c
RAB7A
RAC1
rbcL
rbr
RCHY1
rcoxA
rdgC
RDM1
recQ
repA
Reps1
rfbF
RGS18
rhmD
RHO
ribH
ribH1
RICE2
rnhA
rnp4
RNR2
rob
RORA
rpa
RPA43
rpl1
rpoE
RRM1
rsbU
rsmF
Rufy3
RUNX1T1
ruvA
ruvB
S100A12
Saci_0192
SAL1
SAMT
SARNP
SAV1866
SCO2
sdhA
SDHA
Sec15
SEC17
SEC23
secA
secY
Segment-3
SENP7
SERPINA7
shc
Sin3b
sinR
SNF8
snoaL
sod
SOD2
sodA
Sox5
SPAC27E2.03c
SPEN
spoVG
spt16
srfAD
Srp54
ssb
sspB
sspC
STP22
SUB1
sufC
SULT2A1
surA
TAF13
TAP42
taw3
Tcea3
tdk
TEF1
TEF2
thiC
THPO
thrS
THTPA
tig
TIMM9
TJP1
Tjp2
TM_0065
TM_0096
TNNC2
Tox
TPI
TPK1
tppp-1
TPR
traM
TRIM21
trkA
trmD
trmH
trpA
trpF
truA
tycC
tyrB
UAP1
Ubl5
ung
upp
USH1C
USP14
USP19
uxaC
VAV3
VRK2
WARS1
XIPI
xthA
xylA
xynD
Y10A
YAP1
ybaA
ybhC
yesE
ygfZ
yhfA
yjcS
yxaF
yxbC
yxeI
yycE
ZBTB21
Zpr1
ZSWIM2
